# Supplementary material for: Study on the risk of coronary heart disease in middle-aged and young people based on machine learning methods: a retrospective cohort study
Source: PeerJ. 2022 Nov 9;10:e14078. doi: 10.7717/peerj.14078 (PMC9653049; doi:10.7717/peerj.14078)
Supplement: Supplemental Information 1 [file peerj-10-14078-s001.csv]

Group	id	Gender	Age	Systolic blood pressure at admission	Diastolic blood pressure at admission	Pulse pressure at admission	Mean arterial pressure at admission	Marriage	Education level	BMI	Smoking	Drinking wine/alcohol	Hypertension	Diabetes	Cerebral infarction	Payment method of hospitalization expenses	Monthly household income	LVEF	LVEDD	Fasting blood glucose at admission	D-Dimer	CRP	NT-proBNP	WBC	RBC	HGB	PLT	ALT	AST	ALB	BUN	UA	Blood carbon dioxide binding capacity	Blood potassium	Blood sodium	Blood calcium	Cholesterol	Triglyceride	HDLC	LDLC	VLDLC	FT3	FT4	TSH
1	1	2	64	164	77	87	106	1	1	25.76	0	0	1	1	1	3	1	68	50	8.48	0.33	5	104	7.21	4.09	116	200	14	19	27	5.4	254	28	4.17	138	2.12	3.67	2.1	0.83	1.94	0.9	4.9	11.43	2.79
1	2	1	64	125	85	40	98.33333333	1	2	22.49	1	1	1	0	0	1	2	40	59	6.1	0.28	5	1909	6.67	5.28	152	199	19	20	41	5.6	342	25	4.14	140	2.42	3.63	1.17	1	1.86	0.77	4.06	12.07	1
1	3	1	62	119	81	38	93.66666667	1	1	24.76	1	1	1	0	0	3	1	67	54	5.95	0.53	65	1393	6.59	4.19	125	234	33	159	39	3.7	205	24	4.07	125	2.21	4.99	1.1	0.95	2.91	1.13	4.51	15.22	0.76
1	4	2	64	138	93	45	108	1	2	27.04	0	0	1	0	0	2	2	70	53	4.77	0.36	5	161	5.44	4.49	135	237	17	21	44.3	3.5	224.1	27.1	3.89	142	2.3	3.07	2.28	1.18	1.06	0.83	5	11.63	0.81
1	5	1	64	130	89	41	102.6666667	1	1	27.34	0	1	1	0	0	3	1	67	50	5.12	0.45	5	100	5.89	4.72	150	211	21	17	40	4.2	324	26	4.7	141	2.52	5.66	1.82	1.19	3.44	1.03	4.27	11.43	3.73
1	6	1	56	118	72	46	87.33333333	1	2	22.86	0	0	1	1	0	1	2	70	51	6.96	0.34	5	100	4.86	4.33	133	177	20	19	34	6.7	623	24	4.21	138	2.38	3.03	1.39	0.88	1.47	0.68	4.23	11.16	0.57
1	7	1	64	149	88	61	108.3333333	1	1	26.29	1	1	1	0	0	2	2	81	50	5.95	3.66	5	100	6.36	4.38	148	133	15	21	39	4.2	304	25	3.85	144	2.5	5.96	1.69	1.42	3.44	1.1	4.73	11.74	1.63
1	8	1	45	124	80	44	94.66666667	1	2	24.82	0	0	1	1	0	2	2	68	51	9.74	0.25	5	1273	7.21	4.21	133	166	55	23	36	3.8	251	27	4.42	145	2.42	2.76	1.84	0.76	1.3	0.7	5.76	14.42	2.49
1	9	1	36	148	92	56	110.6666667	1	2	30.42	0	0	1	0	0	3	1	45	56	8.55	0.27	5	176	6.68	5.16	143	309	25	19	31	4.8	503	25	3.76	140	2.37	4.75	4.86	0.92	2.66	1.17	4.83	10.87	2.29
1	10	1	43	114	77	37	89.33333333	1	1	26.38	1	1	0	0	0	3	1	65	55	6.68	0.49	5	1838	8.09	4.59	144	237	108	64	35	2.4	329	28	3.84	142	2.25	3.92	1.19	0.79	2.22	0.91	5.29	14.66	3.6
1	11	1	51	138	84	54	102	1	2	22.76	0	0	0	0	0	2	2	75	47	5.49	0.21	5	100	5.3	4.84	149	193	32	24	40	3.7	224.7	27	4.91	146	2.45	4.71	2.14	1.17	2.69	0.85	5.06	13.51	3.29
1	12	2	62	153	75	78	101	1	1	24.44	0	0	1	0	0	3	1	69	53	6.21	0.47	5	100	4.51	4.33	132	232	14	22	42	4.6	323	30	2.7	139	2.38	5.07	1.61	1.07	3.06	0.94	5.49	15.56	1.48
1	13	1	63	84	55	29	64.66666667	1	2	29.39	0	0	0	0	0	1	2	26	72	13.27	0.57	132.7	1770	7.76	3.98	135	133	48	113	32	9.5	290	20	3.73	133	2.16	4.55	1.3	0.94	2.71	0.9	4.11	13.16	1.95
1	14	1	54	109	81	28	90.33333333	1	1	29.39	0	0	1	0	1	3	2	42	62	7.37	0.81	16	3601	2.93	4.55	120	164	64	89	30	8	500	19	3.34	138	2.07	3.66	1.12	1.03	1.83	0.78	4.43	18.92	1.78
1	15	1	59	117	63	54	81	1	2	22.34	1	1	1	0	0	2	2	29	47	7.43	0.22	5	100	6.35	4.26	144	174	21	22	37	5.2	291	26	3.71	140	2.23	5.85	1.63	1.45	3.73	0.67	4.7	9.64	2.81
1	16	1	56	113	68	45	83	1	2	24.74	0	0	1	0	0	2	2	70	51	5.42	0.2	5	100	6.09	4.2	126	156	28	21	39	7.3	487	25	3.71	140	2.38	2.97	1.03	0.7	1.48	0.79	5.52	12.29	2.09
1	17	1	43	120	84	36	96	1	1	29.28	1	1	0	0	0	2	2	64	58	9.66	0.3	5	100	4.33	4.75	145	175	38	23	43	5.2	282	29	3.91	142	2.5	3.17	1.58	0.82	1.55	0.82	6.35	20.14	0.03
1	18	2	47	118	69	49	85.33333333	1	1	28.89	0	0	0	1	0	3	1	62	49	22.6	0.26	22.2	100	3.73	3.58	61	85	14	13	39	3.2	172	27	3.47	138	2.19	2.59	0.97	0.67	1.22	0.7	4.1	11.43	0.83
1	19	2	56	122	67	55	85.33333333	1	1	27.63	0	0	1	1	0	3	1	43	68	8.25	0.6	5	3252	10.08	3.7	121	310	30	141	32	7.2	327	25	3.52	141	2.25	4.3	1.67	0.75	2.4	1.15	7.25	33.19	0.03
1	20	1	64	132	73	59	92.66666667	1	2	28.9	0	0	0	0	0	3	1	49	61	14.76	0.36	5	100	6.53	4.18	137	194	20	19	34	4.9	256	28	3.85	137	2.24	3.83	2.68	0.71	2.08	1.04	4.72	11.49	2.8
1	21	1	61	121	76	45	91	1	1	23.24	0	0	1	0	1	3	1	52	56	7.76	1.19	5	787	4.5	3.46	107	138	59	27	35	10.8	522	26	4.28	137	2.32	3.61	2.8	0.8	1.8	1.01	4.86	13.75	4.05
1	22	1	62	145	79	66	101	1	1	24.8	0	0	0	0	0	1	2	50	58	5.83	7.74	5	402	6.55	3.98	128	241	17	25	35	5.9	246	31	4.81	144	2.39	4.41	0.66	1.09	2.31	1.01	5.27	12.04	0.92
1	23	1	50	130	87	43	101.3333333	1	1	24.22	0	0	1	0	0	3	1	71	45	6.54	0.64	5	100	3.93	3.37	117	304	25	18	37	5	42	30	3.96	142	2.41	3.68	1.19	0.94	1.83	0.91	5.28	9.39	3.93
1	24	1	60	119	77	42	91	1	2	23.74	0	1	1	0	0	2	2	67	52	5.83	0.48	5	240	4.81	3.03	73	338	27	23	35	4.6	294	28	4.59	146	2.32	3.09	2.64	0.7	1.51	0.88	4.11	11.52	4.945
1	25	1	47	123	88	35	99.66666667	1	2	24.34	0	1	0	0	0	1	2	70	53	10.22	0.19	5	1335	8.07	4.96	152	335	52	29	33	2.8	182	25	3.73	141	2.49	3.79	0.97	0.86	2.12	0.81	4.77	12.57	1.57
1	26	1	49	135	85	50	101.6666667	3	2	29.41	1	1	0	0	0	2	2	67	52	6.86	0.38	5	100	5.67	4.72	147	173	44	32	36	4.1	359	24	3.89	141	2.48	3.48	2.04	1.28	1.4	0.8	5.83	13.49	1.58
1	27	1	42	127	79	48	95	1	2	24.22	1	1	1	0	0	2	2	67	50	6.14	0.42	5	100	5.86	4.58	140	222	140	61	42	4.6	298	28	4.38	143	2.47	3.08	0.85	1.17	1.03	0.88	0.47	11.93	2.81
1	28	1	63	115	87	28	96.33333333	1	2	25.69	0	0	0	1	0	1	2	62	50	17.25	0.32	5	406	4.05	3.9	119	263	14	18	42	12.7	232	24	4.32	138	2.49	3.49	1.74	0.65	2.07	0.77	4.88	14.01	1.54
1	29	1	49	116	74	42	88	1	1	23.45	1	0	0	1	0	2	2	28	70	12.06	1.14	7.5	904	9.98	4.45	141	289	73	50	30	7.7	221	19	3.78	138	2.14	3.46	1.16	0.82	1.72	0.92	4.57	17.42	2.8
1	30	2	62	106	72	34	83.33333333	1	2	22.89	0	0	0	0	0	1	2	50	53	6.29	0.19	5	100	13.04	4.19	128	215	36	122	46.7	8.38	339	20.1	3.77	139	2.24	5.07	1.17	0.9	2.78	1.39	4.11	10.18	1.18
1	31	1	54	102	63	39	76	1	2	26.42	0	0	1	0	0	2	2	79	52	5.04	0.19	5	100	9.52	4.05	132	232	22	88	37	4.2	395	22	3.51	138	2.31	4.48	1.06	1.01	2.24	1.23	4.89	12.8	1.13
1	32	1	65	97	64	33	75	1	1	27.04	1	0	0	1	0	3	1	66	53	20.77	0.02	5	100	9.85	3.87	111	137	29	187	36	8.2	267	21	3.85	131	2.2	4.71	2.69	0.79	2.34	1.56	3.75	11.35	4.21
1	33	1	54	113	60	53	77.66666667	1	1	20.28	1	0	0	0	0	1	2	28	64	6.82	1.22	72.4	6764	11.63	4.47	135	136	123	1150	42.2	7.68	302	24.8	3.53	140	4.73	4.62	1.67	0.83	2.54	1.25	4.08	11.96	1.3
1	34	2	65	155	78	77	103.6666667	1	1	19.53	0	0	0	1	0	3	1	55	50	5.05	0.56	5.2	961	6.01	2.42	98	209	26	59	34.7	2.91	182	25.1	3.48	141	1.85	3.63	0.88	0.88	1.71	1.04	5.17	11.12	5.68
1	35	2	62	105	78	27	87	1	1	25.53	0	0	0	1	1	3	1	52	54	10.58	2.67	10.5	2334	10.5	3.65	104	317	53	112	40.7	3.84	238	26.2	3.79	142	2.22	3.78	1.74	0.75	1.97	1.06	4.35	35.17	0.9
1	36	1	40	135	83	52	100.3333333	1	1	19.27	0	0	0	0	0	3	1	71	52	7.12	0.45	5	100	7.04	4.62	138	149	45	26	42	4.2	293	25	3.94	142	2.39	3.03	1.08	0.91	1.15	0.97	4.88	13.61	1.76
1	37	1	62	136	81	55	99.33333333	1	2	21.49	0	0	1	1	0	3	1	51	66	5.21	0.31	5	743	5.06	4.7	139	207	27	17	49.1	7.7	216	25.7	4.18	140	2.14	4.14	3.35	0.79	1.91	1.44	5.31	12.79	1.44
1	38	1	65	167	97	70	120.3333333	1	2	25.86	1	1	1	1	0	3	1	65	50	5.73	1.03	5	1074	7.86	3.92	131	191	19	88	40	4.3	392	28	3.89	139	2.22	4.24	1	1.11	2.12	1.01	4.9	12.04	1.02
1	39	1	63	140	76	64	97.33333333	1	2	23.39	1	1	0	0	0	2	2	70	50	4.46	0.23	5	100	6.43	3.79	129	99	20	17	44.2	6.04	433	23.9	3.7	141	2.1	4.83	3.04	1.15	2.35	1.33	4.14	8.42	1.89
1	40	1	62	121	71	50	87.66666667	1	2	29.76	1	1	1	0	0	2	2	70	46	8.05	0.44	5	100	6.48	4.5	139	203	16	16	46.3	6.54	416	23.7	3.96	139	2.01	3.71	0.62	1.01	1.58	1.12	5.29	13.9	3.53
1	41	1	61	136	60	76	85.33333333	1	1	30.47	0	1	1	0	0	3	1	49	58	8.28	0.27	5	167	5.98	4.76	154	166	35	18	44.7	7.56	436	20.6	3.8	140	2.1	5.11	3.43	0.96	2.47	1.68	5.84	12.55	0.83
1	42	1	59	157	91	66	113	1	1	24.68	0	0	1	0	0	3	1	64	58	5.31	0.19	5	100	6.32	4.12	134	130	40	26	43.3	7.81	382	24.7	3.65	141	2.01	5.81	1.66	0.97	2.9	1.94	4.72	10.79	3.82
1	43	1	49	115	84	31	94.33333333	1	2	24.22	1	1	1	0	0	3	1	68	50	7.92	0.22	5	100	7.75	3.96	120	208	21	16	48.7	5.39	517	21.9	3.2	139	2.24	4.26	2.5	0.78	1.96	1.52	4.75	12.55	0.89
1	44	1	64	132	75	57	94	1	2	24.49	1	0	1	0	1	2	2	45	80	5.52	0.47	14.4	2614	0.71	4.2	131	171	51	37	36	4.3	517	31	3.66	142	2.31	4.94	1.37	0.93	2.33	1.68	4.96	11.49	1.53
1	45	1	56	126	72	54	90	1	2	23.57	0	0	1	0	0	3	1	58	58	4.65	2.17	28.8	204	7.83	5.14	145	159	60	53	50.4	10.95	424	21	4.61	138	2.27	6.36	1.26	0.93	3.67	1.76	5.23	11.34	3.27
1	46	1	53	105	84	21	91	1	1	27.68	1	0	1	1	0	2	2	52	52	11.75	0.3	5	100	8.94	5.05	158	227	55	28	45.3	8.14	370	28.8	3.8	134	2.31	3.85	1.57	0.74	1.71	1.4	6.44	19.74	1.65
1	47	2	65	128	69	59	88.66666667	1	2	35.38	0	0	1	0	1	4	3	64	46	9.96	0.88	6.6	100	6.66	3.48	112	168	61	62	40.9	4.4	302	30.1	3.86	140	2.07	9.24	2.28	1.22	5.55	2.47	4.09	9.59	4.66
1	48	1	50	138	93	45	108	1	1	27.1	0	0	0	0	0	3	1	70	56	7.32	6.81	5	250	5.55	4.39	146	147	22	27	43.6	5.77	389	28.7	3.55	143	2.12	2.79	0.92	0.85	1.08	0.86	5.32	12.42	1.17
1	49	1	47	110	74	36	86	1	2	32.27	0	1	1	0	0	3	1	51	50	4.89	1.11	124.1	1679	8.51	4.51	147	188	46	202	39.1	6.38	351	25.4	4.44	142	2.08	4.39	1.83	0.92	2.14	1.33	3.79	11.64	2.23
1	50	1	52	103	77	26	85.66666667	1	2	23.32	0	0	0	0	0	2	2	76	49	5.27	0.15	5	100	7.08	4.83	149	151	23	19	46.1	5.27	433	30.5	4.32	140	2.23	3.51	0.97	1.06	1.66	0.79	5.13	14.55	1.2
1	51	1	54	147	93	54	111	1	2	25.75	0	0	1	1	0	2	2	69	55	9.39	2.37	5	100	4.7	4.34	129	148	8	10	45.1	6.07	196	27.8	4.05	140	2.2	5.48	1.06	1.06	3.26	1.16	4.17	12.3	1.61
1	52	1	49	114	81	33	92	1	1	26.08	1	0	0	0	0	2	2	56	52	7.92	0.2	5	100	4.24	4.05	132	200	19	17	49.9	7.24	329	21.6	3.72	140	2.2	4.91	1.52	0.81	2.89	1.21	4.19	11.88	1.197
1	53	2	45	122	68	54	86	1	1	22.3	0	0	1	0	0	3	1	62	50	5.21	0.11	5	208	5.51	3.77	120	206	24	21	37.8	5.19	223	26.4	4.18	136	2.13	4.8	1.21	1.28	2.74	0.78	3.86	11.09	4.88
1	54	1	46	119	84	35	95.66666667	1	2	28.08	0	1	1	0	0	4	3	44	60	7.64	0.19	5	198	8.35	5.57	172	181	54	27	42.7	5.7	421	26.9	3.95	143	2.42	2.96	1.28	0.75	1.54	0.67	4.13	11.64	1.99
1	55	1	49	134	76	58	95.33333333	1	1	22.84	0	1	1	0	0	2	2	61	53	4.92	0.38	5	509	6.68	4.07	128	332	48	33	45.3	6.72	289	27.7	4.27	138	2.24	3.75	2.04	0.68	2.03	1.04	4.12	12.93	1.589
1	56	2	62	157	66	91	96.33333333	1	1	26.56	0	0	1	1	0	2	2	62	53	6.89	0.47	5	657	5.23	4.02	112	206	4	8	44.4	5.41	300	29.1	3.28	143	2.12	3.15	1.47	0.86	1.53	0.76	3.34	14.97	4.92
1	57	1	49	149	87	62	107.6666667	1	1	25.93	1	0	1	0	1	2	2	70	51	7.61	0.19	5	100	4.62	3.63	123	264	209	123	48.1	5.74	464	26.5	3.73	140	2.23	3.6	2.02	1	1.94	0.66	4.1	12.63	3.018
1	58	1	56	143	80	63	101	1	2	27.68	1	1	1	0	0	3	1	64	56	8.44	0.2	10.6	100	7.65	4.52	141	244	34	21	46.3	8.03	329	28.4	3.46	143	2.28	4.49	2.17	0.86	2.39	1.24	4.36	14.06	1.043
1	59	1	59	126	72	54	90	1	2	16.53	0	0	0	1	0	2	2	64	48	7.85	0.51	5	100	2.56	3.35	111	96	13	23	42.4	5.86	202	29.7	3.69	139	2.08	4.14	1.04	1.42	1.94	0.785	3.51	13.98	2.497
1	60	1	60	146	91	55	109.3333333	1	1	20.89	0	1	0	0	0	3	1	65	41	4.17	0.19	5	100	3.56	4.55	138	165	15	19	43.9	4.58	225	26.4	3.85	141	2.15	5.34	2.04	1.07	2.88	1.39	4.84	11.73	3.768
1	61	2	54	144	94	50	110.6666667	1	1	25.39	0	0	1	0	0	1	2	67	56	9.29	0.34	5	230	4.51	3.67	115	129	18	23	46.8	6.45	217	26	3.83	143	2.24	3.73	1.39	1.02	1.68	1.03	3.8	9.91	2.793
1	62	1	59	134	90	44	104.6666667	1	2	24.45	0	0	1	1	1	3	1	62	52	12.51	0.21	5	100	4.5	4.49	148	119	20	24	43.8	4.42	225	28.9	4.86	140	2.12	2.94	0.78	0.93	1.5	0.51	3.79	12.31	1.911
1	63	1	55	124	86	38	98.66666667	1	1	26.42	1	1	1	1	0	1	2	40	67	8.1	1.63	5	1648	8.89	4.56	145	190	42	72	44.7	5.86	213	24.3	4.79	136	2.35	4.12	2.65	0.87	2.24	1.01	3.65	12.2	0.146
1	64	1	64	128	83	45	98	1	1	18.17	1	1	1	0	1	2	2	65	49	5.64	0.2	8.1	337	8.14	4.38	136	179	76	24	36.6	4.78	309	25.8	4.34	141	1.98	5.33	0.87	1.07	3.32	0.94	3.91	11.21	2.251
1	65	1	52	172	112	60	132	1	1	23.51	1	1	1	0	1	3	1	67	54	9.53	0.25	22.2	1369	5.58	3.57	115	182	44	54	39.3	6.36	353	31.2	3.56	138	1.89	4.19	0.97	1.13	2.24	0.82	3.91	11	2.288
1	66	1	56	113	86	27	95	1	2	23.18	1	1	0	1	0	3	1	28	62	21.32	1.51	153.8	4070	8.17	4.51	138	239	206	257	40.8	17.64	562	23.8	4.25	132	2.1	4.64	1.03	0.79	3.16	0.69	2.76	11.8	0.315
1	67	2	55	119	72	47	87.66666667	1	2	24.44	0	0	0	0	0	2	2	57	52	7.81	6.26	32.7	893	9.74	4.23	127	202	43	194	39.4	4.55	149	26.6	4.01	134	2.08	5.41	1.38	1.4	3.22	0.79	3.29	13.79	3.361
1	68	1	63	138	74	64	95.33333333	1	2	25.02	0	0	1	1	0	4	3	58	57	5.97	0.33	5	30	4.47	3.82	127	132	21	22	42.7	3.86	254	26	3.59	140	2.05	2.93	1.11	0.92	1.31	0.7	3.65	11.14	2.484
1	69	2	58	122	71	51	88	1	1	21.63	0	0	0	0	0	3	1	63	46	4.51	0.19	5	432	6.71	3.91	117	307	21	20	41.6	6.33	230	25.9	3.72	143	2.22	3.79	1.31	0.95	1.96	0.88	3.73	13.54	2.967
1	70	1	60	152	86	66	108	1	1	24.8	0	0	1	0	0	3	1	69	49	9.47	0.19	7.9	476	4.78	4.21	132	259	30	24	46	7.01	267	29.7	4.23	139	2.46	6.34	4.37	0.99	3.73	1.62	3.8	11.8	1.818
1	71	1	55	104	90	14	94.66666667	1	2	25.1	0	0	0	0	0	2	2	51	60	5.89	0.77	5	1070	9.32	4.6	141	201	80	458	40	4.26	327	4.03	2.04	139	5.89	6.16	2.12	1.05	3.64	1.47	3.73	14.11	0.543
1	72	1	47	125	85	40	98.33333333	1	1	23.88	1	0	0	1	0	3	1	50	49	9.79	0.49	6.7	788	6.54	4.03	119	227	162	75	49.3	9.32	414	25.8	4.39	139	2.77	4.48	1.9	0.87	2.9	0.71	4.18	12.49	2.735
1	73	1	52	101	61	40	74.33333333	1	1	28.32	1	1	0	0	0	3	1	56	52	10.52	0.23	5	333	6.45	3.87	129	183	79	59	44.5	4.61	434	25.9	3.87	140	2.25	3.32	1.51	0.85	1.75	0.72	4.29	12.09	2.253
1	74	1	53	135	84	51	101	1	1	21.67	0	0	1	1	1	3	1	67	52	18.69	0.13	5	100	7.58	4.08	130	223	17	23	44.7	3.9	271	27.7	4.84	134	2.03	5.03	3.22	0.89	3.36	0.78	4.83	11.12	1.01
1	75	1	55	190	110	80	136.6666667	1	1	19.82	0	0	1	0	1	3	1	67	53	4.99	0.47	9.4	10957	6.6	2.58	82	130	18	16	31	26.97	344	28.1	4.39	141	2.02	3.4	1	0.7	2.02	0.68	3.49	10.27	4.723
1	76	1	63	122	85	37	97.33333333	1	1	28.32	0	0	1	0	0	3	1	39	66	5.86	0.19	5	100	6.16	4	127	206	36	28	44.6	8.83	377	26.8	3.89	140	2.18	3.3	0.75	0.73	1.98	0.59	5.03	10.78	0.75
1	77	2	64	155	90	65	111.6666667	1	1	28.37	1	1	0	0	0	3	2	68	49	11.43	0.23	5	100	7.58	5.29	145	139	19	21	45.3	6.63	407	27	3.89	140	2.03	3.61	1.73	0.96	2.06	0.59	4.64	14.33	0.958
1	78	1	58	102	72	30	82	1	2	23.44	1	0	0	0	0	2	2	74	54	6.66	0.2	5	100	4.88	4.22	130	129	37	29	43.6	6.6	346	27.9	3.68	142	2.07	3.92	1.5	1.21	2.2	0.51	3.76	10.59	1.806
1	79	2	65	81	59	22	66.33333333	1	1	27.64	1	0	0	0	0	3	1	63	54	7.64	0.56	5	911	7.29	3.67	114	227	29	162	40.3	4.45	317	22.3	5.38	152	2.15	5.49	2.76	1.05	3.55	0.89	3.66	11.35	1.188
1	80	1	43	158	100	58	119.3333333	1	1	25.95	0	0	1	1	0	3	1	55	55	19.12	0.16	9.1	167	6.64	3.79	119	175	28	28	40.8	4.76	226	25.3	3.5	138	2.26	3.93	1.9	0.87	2.73	0.33	5.35	10.46	0.32
1	81	1	55	150	86	64	107.3333333	1	2	27.45	0	0	0	0	0	3	1	42	66	8.91	0.59	19.1	895	21.55	3.77	100	175	85	625	37.3	17.51	687	17	4.08	133	2.2	5.02	2.36	1.09	2.64	1.29	4.39	12.95	6.94
1	82	1	54	123	75	48	91	1	1	25.71	1	0	0	0	0	3	1	64	52	4.79	0.1	5	100	7.9	4.52	137	237	100	63	43.4	8.34	275	28.9	4.23	140	2.36	5.5	1.05	1.33	3.33	0.84	4.88	12.78	3.069
1	83	1	60	145	77	68	99.66666667	1	1	23.74	0	0	1	0	0	3	1	69	49	5.7	0.21	5	100	4.45	3.96	126	293	34	30	41.6	7.38	270	24.5	4.22	140	2.19	4.82	0.92	1.03	3.06	0.73	5.94	11.9	2.85
1	84	1	61	144	95	49	111.3333333	1	1	20.55	0	0	1	1	0	1	2	17	70	8.99	0.8	5	4014	4.71	4.18	129	100	25	29	41	6.03	367	29.7	3.35	142	2.35	3.73	1.09	0.71	2.24	0.78	4.09	14.84	4.662
1	85	1	60	154	86	68	108.6666667	1	1	21	1	0	0	0	0	3	1	48	64	18.58	0.23	5	764	4.34	4.26	132	174	44	48	37	5.5	231	22	4	135	2.33	4.72	1.55	0.98	2.78	0.96	5.71	11.6	3.12
1	86	1	46	112	70	42	84	1	1	23.39	0	0	0	0	0	3	1	45	62	6.89	0.27	5	334	6.44	3.98	128	186	20	18	46.2	5.38	311	32.2	3.72	142	2.39	3.52	1.47	1.32	1.67	0.53	4.47	12.22	1.411
1	87	1	45	110	77	33	88	1	2	29	0	0	1	0	0	2	2	69	50	5.51	0.36	9.7	100	6.88	4.62	148	189	19	16	45.4	7.36	377	28	3.75	140	2.26	4.26	2.9	0.67	2.46	1.13	3.79	13.7	1.914
1	88	1	47	136	93	43	107.3333333	1	1	25.76	0	0	0	0	0	3	1	78	51	5.49	0.17	5	100	4.91	4.38	127	249	29	22	45.6	5.46	216	28.3	3.68	141	2.33	5.27	2.73	0.77	3.16	1.34	4.8	11.5	0.91
1	89	1	62	123	76	47	91.66666667	1	2	22.86	0	1	0	0	1	4	3	63	51	5.12	0.21	5	100	5.67	3.74	122	109	18	40	44	5.18	402	31.1	3.82	141	2.37	5.17	1.68	1.37	2.86	0.94	4.51	11.51	5.3
1	90	2	53	137	83	54	101	1	1	19.05	1	1	1	0	0	2	2	53	54	6.31	0.38	56.1	1658	10.91	4.06	127	289	22	60	44.8	2.75	244	32.4	3.26	142	2.29	5.15	1.83	1.07	3.01	1.07	4.3	13.78	1.755
1	91	1	54	143	99	44	113.6666667	1	1	25.95	1	1	0	0	0	3	1	50	57	4.96	0.39	5	1760	8.28	4.59	151	124	58	81	34.3	5.53	356	26.4	3.9	141	2.24	8.24	5.18	1.28	5.13	1.83	3.97	7.98	4.93
1	92	1	54	117	76	41	89.66666667	1	1	20.83	0	1	1	0	0	2	2	63	54	4.8	0.22	5	100	8.75	4.45	139	115	28	26	44.2	6.38	245	26.3	4.22	139	2.22	4.27	1.1	1.44	2.37	0.36	4.63	13.96	2.456
1	93	1	61	150	93	57	112	1	2	22.77	0	0	0	0	0	2	2	70	45	4.75	0.19	5	100	4.95	5.02	157	228	41	32	45.4	6.15	269	26.6	3.94	140	2.36	4.31	0.84	1.24	2.64	0.43	5.16	14.54	1.81
1	94	2	53	138	76	62	96.66666667	1	1	25.51	0	0	1	1	0	2	2	63	59	12.6	1.83	13.7	1509	11.36	2.68	71	373	25	63	32.6	7.08	313	24.6	3.61	143	1.98	4.5	3.2	0.9	2.71	0.89	3.32	14.26	0.681
1	95	1	48	132	88	44	102.6666667	2	1	29.41	0	1	0	0	0	1	2	57	61	6.66	0.14	5	343	5.69	5.147	159	215	37	28	46.3	6.12	446	26.2	4.49	141	2.36	4.37	1.8	1.07	2.67	0.63	5.15	11.24	4.67
1	96	2	62	118	75	43	89.33333333	1	1	24.61	0	0	0	0	0	3	1	69	49	6.18	0.19	5	100	7.63	3.83	117	275	114	98	42.9	4.41	264	24.5	4.11	140	2.31	4.07	1.82	1.15	2.2	0.72	5.34	13.73	3.29
1	97	1	30	85	64	21	71	1	1	24.61	1	0	0	1	0	1	2	58	48	7.24	0.39	26.5	471	15.14	5.31	163	232	95	632	42.2	3.99	405	20	3.45	136	2.18	3.6	2.14	0.77	2.03	0.8	5.5	14.39	3
1	98	1	57	130	68	62	88.66666667	1	2	22.93	1	1	1	1	0	2	2	67	57	4.74	0.23	5	100	6.84	3.99	118	207	30	19	45.4	5.37	378	21.2	4.15	142	2.26	2.46	1.16	0.83	1.03	0.6	3.74	13.48	0.673
1	99	1	63	153	102	51	119	1	1	22.58	0	0	1	0	1	3	1	73	54	9.39	0.15	5	100	7.84	5.31	141	193	22	22	42.9	6.06	315	25.7	3.7	138	2.2	3.42	1.27	1.02	1.79	0.61	5.32	11.74	3.44
1	100	2	65	166	71	95	102.6666667	1	1	26.3	0	0	1	0	0	2	2	68	47	7.54	0.33	5	100	6.15	4.11	123	174	26	26	39.8	5.08	392	25.9	3.69	142	2.16	4.17	2.41	1	2.38	0.79	4.86	13.6	3.16
1	101	1	40	114	88	26	96.66666667	1	2	24.06	0	0	0	0	0	2	2	70	49	4.99	0.19	5	100	7.79	4.57	140	204	29	20	42	4.94	321	25.9	3.98	144	2.29	3.31	1.31	0.95	1.84	0.52	5	13.27	1.36
1	102	2	62	144	84	60	104	1	1	24.68	0	0	0	1	1	3	1	67	49	20.19	0.19	5	100	7.7	4.87	142	230	14	6	47.6	6.86	138	25.1	4.35	136	2.47	3.6	1.5	1.08	2	0.52	3.94	14.43	1.92
1	103	1	65	185	98	87	127	1	1	31.14	1	0	1	1	0	2	2	65	58	11.62	0.37	8.8	1197	9.36	3.99	108	296	37	30	33	9.9	472	21	4.23	134	11.62	3.43	2.14	0.79	1.94	0.7	3.31	15.39	3.48
1	104	1	62	112	74	38	86.66666667	1	2	25.25	0	0	1	1	1	2	2	42	60	10.28	0.18	27.7	622	7.54	3.99	121	168	28	69	36.7	5.69	201	24.6	4.66	139	2.06	3.11	1.11	0.88	1.69	0.54	3.48	15.85	0.961
1	105	1	52	137	91	46	106.3333333	1	1	28.73	1	1	1	0	0	3	1	60	55	6.1	0.27	5	161	11.16	4.2	139	247	33	171	42.7	5.32	255	18.2	3.66	138	2.18	5.36	1.27	1.21	3.46	0.69	4.92	9.37	1.23
1	106	2	63	113	67	46	82.33333333	1	1	20	0	0	0	1	0	3	1	48	59	7.99	1.23	11.9	982	4.36	3.79	115	167	15	19	37.1	2.77	203	25.7	3.83	142	2.01	3.43	1.21	0.65	2.06	0.72	4.32	13.9	3.933
1	107	1	61	166	111	55	129.3333333	1	1	27.68	1	0	1	0	0	2	2	67	57	4.28	0.17	7.8	1939	7.89	5.27	162	223	20	186	42.4	6.04	394	24.8	3.82	143	2.1	4.27	1.77	0.8	2.72	0.75	4.94	9.32	0.78
1	108	1	50	148	84	64	105.3333333	1	2	25.78	0	0	1	0	0	2	2	71	46	9.87	0.1	5	621	6.42	4.7	142	284	27	20	45.1	5.49	422	23.8	3.78	140	2.33	4.23	4.09	0.78	2.6	0.85	1.69	7.9	2.46
1	109	1	51	141	84	57	103	1	2	27.99	0	0	1	1	0	4	3	63	50	9.56	0.29	5.1	100	9.64	4.5	145	147	33	20	43.3	5.99	385	23.6	3.59	140	2.17	4.25	5.63	0.85	2.3	1.1	5.43	9.41	1.5
1	110	1	55	136	85	51	102	1	2	25.47	1	1	1	0	0	4	3	56	55	6.39	0.3	5	1669	10.4	4.66	140	200	50	60	34.7	6.24	462	26.8	3.73	139	1.99	4.91	1.72	0.86	3.2	0.85	4.21	9.35	0.55
1	111	1	64	114	75	39	88	3	1	20.76	1	1	1	0	0	3	1	53	48	6.98	0.51	42.1	505	7.07	4.81	145	335	40	37	41.2	5.96	339	25.4	3.68	140	2.27	4.38	0.92	0.84	2.94	0.6	5.01	12.05	1.16
1	112	1	65	151	91	60	111	1	1	22.04	1	0	1	0	0	3	1	55	58	5.86	0.43	20.5	1102	8.66	3.82	118	133	14	14	38.7	8.24	405	30.9	4.55	142	2.25	3.45	1.25	1.09	1.7	0.6	4.56	11.9	3.02
1	113	1	44	143	110	33	121	1	2	25	1	1	1	0	0	1	2	61	52	5.25	0.27	5	1354	10.83	5.29	154	278	44	124	43	3.51	471	25.3	4	140	2.18	5.4	2.4	0.85	3.54	1.01	5.88	12.21	4.238
1	114	2	65	141	79	62	99.66666667	1	1	27.41	0	0	1	0	0	3	1	68	49	9.03	0.62	5	103	9.95	4.06	124	181	21	33	42.1	5.79	210	27	3.51	135	2.05	5.92	1.52	1	4.14	0.78	3.39	13.94	0.673
1	115	1	55	124	97	27	106	1	1	30.11	0	1	1	0	0	2	2	65	54	6.85	7.4	7.4	653	9.72	4.52	134	212	54	38	39.1	4.04	342	23	3.77	140	2.02	3.3	3.41	0.67	1.83	0.8	4	11.55	0.638
1	116	2	57	236	100	136	145.3333333	1	1	24.22	0	0	1	1	0	3	1	73	47	22.62	0.37	5	1248	2.54	3.65	108	131	10	18	39.9	6.29	260	24	3.77	139	2.39	6.29	2.53	1.23	3.46	1.6	4.365	12.16	5.14
1	117	1	54	137	101	36	113	1	1	20.55	1	1	1	0	0	3	1	68	50	5.15	0.21	5	100	7.41	3.99	132	185	48	29	37.7	3.93	242	26	3.6	140	2.21	5.13	1.14	0.86	3.06	1.21	4.76	16.45	1.032
1	118	2	65	119	80	39	93	1	1	30.04	0	0	1	0	0	3	1	67	53	8.9	0.23	178.6	9122	9.59	5.33	162	271	35	28	42.5	10.91	418	19.9	5.33	132	2.34	7.3	1.98	1.87	3.94	1.49	4.29	13.11	2.153
1	119	1	42	120	90	30	100	1	2	20.7	0	0	0	0	0	4	3	67	55	10.39	0.15	32.8	6060	9.38	3.85	126	278	202	107	41.6	6.92	222	28.1	3.51	137	2.08	5.93	0.99	1	4.07	0.86	4.54	11.81	1.666
1	120	1	56	126	81	45	96	1	2	20.31	0	0	1	0	1	2	2	52	52	6.95	0.19	5	100	7.71	3.47	107	227	16	21	50.1	5.2	409	32.1	3.16	144	2.24	4.73	2.36	1	2.52	1.21	5.04	12.64	0.89
1	121	1	56	133	94	39	107	1	1	28.37	0	0	1	1	0	3	1	60	54	14.22	0.36	5	100	5.91	4.06	126	195	17	13	45.7	11.77	340	24.2	4.06	139	2.22	4.44	3.03	0.67	2.67	1.1	4.16	12.28	3.055
1	122	1	40	135	87	48	103	1	1	28.36	0	0	1	0	0	2	2	66	55	9.27	0.21	5	100	4.78	4.48	138	214	80	44	47.9	5.43	459	27.4	3.5	141	2.21	4.38	5.08	0.69	2.32	1.37	1.41	11.91	5.38
1	123	1	47	105	79	26	87.66666667	1	1	26.23	1	1	1	0	0	3	1	36	57	7.25	0.51	5	2331	3.61	4.06	122	189	58	43	47.4	7.04	567	25.9	3.76	141	2.06	2.68	1.55	0.85	1.32	0.51	0.887	13.81	4.43
1	124	1	52	102	67	35	78.66666667	1	1	24.86	1	0	0	0	0	3	1	36	63	7.57	0.22	5	1209	7.72	3.92	122	229	16	19	43.9	6.72	411	29.6	4.42	140	1.99	5.81	2.55	0.97	3.48	1.36	1.42	11.41	4.85
1	125	1	55	153	101	52	118.3333333	1	2	23.44	1	1	1	0	0	2	2	65	44	6.33	0.34	5	100	8.03	3.98	127	220	19	23	47.4	5.5	541	23.4	3.7	140	2.37	7.54	2.39	1.07	4.66	1.81	2.3	10.77	4.98
1	126	1	57	147	110	37	122.3333333	1	1	24.79	1	1	0	0	0	3	1	53	58	5.39	1.03	34.3	2051	8.38	3.73	118	259	41	39	37.1	2.72	216	24.5	3.67	139	1.81	4.09	1	0.8	2.32	0.97	1.23	18.23	4.98
1	127	1	49	122	88	34	99.33333333	1	1	25.95	0	1	1	1	0	3	1	59	53	18.85	2.39	15.6	210	4.01	4.2	140	254	16	15	48.5	7.78	487	31.5	3.96	138	2.56	5.58	2.98	0.89	3.41	1.28	3.4	13.44	4.62
1	128	1	40	125	91	34	102.3333333	1	1	29.94	1	1	0	0	0	2	2	22	79	6.21	0.4	10.03	3138	11.14	5.49	168	273	43	33	49	9.79	520	26.1	4.25	141	2.12	10.87	2.18	1.37	7.67	1.83	2.52	11.8	6.45
1	129	2	54	134	71	63	92	1	1	21.23	0	0	0	1	0	2	2	50	52	16.5	0.28	5	1121	6.69	3.97	121	142	22	19	48.1	4.46	428	21.8	3.84	140	2.05	7.65	3.01	0.89	4.8	1.96	0.973	10.87	4.8
1	130	1	63	153	73	80	99.66666667	1	2	22.49	1	0	1	0	1	4	3	71	46	6.57	0.12	5	100	8.15	4.38	150	170	17	14	41.3	3.66	154	20.5	3.39	139	1.96	4.19	2.23	0.69	2.56	0.94	1.2	11.13	4.17
1	131	2	62	113	84	29	93.66666667	1	2	25.47	0	0	1	0	0	1	2	66	50	5.13	1.4	251.3	6617	11.42	4.07	119	446	32	260	39.5	5.74	355	23.7	3.95	136	1.94	6.27	2.73	1.05	4.24	0.94	0.47	18.48	5.25
1	132	2	51	128	71	57	90	1	1	24.34	0	0	1	0	0	3	1	71	48	7.1	0.2	9.1	218	7.7	4.2	135	292	35	18	47.1	4.7	295	26.7	3.72	144	2.09	4.21	1.05	1	2.45	0.76	1.593	13.82	5.04
1	133	1	59	124	90	34	101.3333333	1	2	28.09	0	0	0	0	0	3	1	53	63	10.2	0.28	83.7	2777	6.1	4.63	141	361	17	67	43.8	7.14	220	22.8	3.89	138	2	6.81	1.41	1.39	4.24	1.18	1.968	15.05	5.14
1	134	1	62	117	76	41	89.66666667	1	2	25.1	1	0	1	0	0	2	2	66	53	5.55	0.28	7.8	3242	11.09	4.16	132	185	29	112	46.5	4.56	265	26.8	4.04	139	1.98	2.13	0.8	0.83	0.88	0.42	0.45	11.36	4.34
1	135	1	58	123	62	61	82.33333333	1	2	24.49	0	0	1	1	1	2	2	57	53	7.93	0.84	16.4	1150	9.1	4.13	128	232	51	231	43.5	4.97	292	25.9	4.05	138	1.88	5.53	2.42	0.85	3.47	1.21	0.65	12.1	4.41
1	136	2	60	173	92	81	119	1	1	24.56	0	0	1	1	1	3	1	73	50	18.09	0.84	5	100	5.71	4.52	133	247	19	13	48.1	4.11	180	24.8	3.89	138	2.22	6.05	2.47	1.09	3.74	1.22	3.662	13.17	5.63
1	137	1	65	157	94	63	115	1	1	25.95	0	0	1	0	0	2	2	69	57	11.33	0.28	5	757	8.46	3.58	117	151	28	20	42.1	3.65	283	30.7	3.83	144	2.51	3.24	1.06	0.65	1.9	0.69	0.72	12.85	4.53
1	138	2	51	109	79	30	89	1	1	27.34	0	0	1	1	1	3	1	28	59	15.47	3.66	5.6	19062	8.32	3.16	96	434	40	18	31.3	6.16	346	30.7	4.18	142	1.76	3.02	1.7	0.67	1.57	0.78	0.23	20.37	3.61
1	139	1	55	167	105	62	125.6666667	1	1	25.95	1	1	0	0	0	3	1	54	53	12.39	0.36	5	2891	8.07	4.58	157	130	39	46	50.7	6.49	328	25.3	3.69	134	2.39	7.25	6.94	1.18	4.1	1.97	3.4	10.76	5.32
1	140	1	65	117	83	34	94.33333333	1	2	26.26	0	0	1	0	0	2	2	63	53	4.92	1.01	37.8	3223	9.91	3.66	115	208	35	167	44.7	8.77	425	24.6	3.83	140	2.05	3.28	1.64	0.7	1.78	0.8	0.91	12.46	4.42
1	141	1	52	96	63	33	74	1	2	24.59	0	0	0	0	0	2	2	62	52	6.13	0.19	10	100	15.25	4.59	148	187	62	281	48.7	4.92	364	24	4.1	141	2.41	6.66	2.58	1.05	4.39	1.22	0.52	11.91	4.97
1	142	1	39	126	72	54	90	1	1	26.78	1	0	0	1	0	3	1	63	51	21.36	0.16	5	100	7.9	5.18	154	190	53	41	44.6	5.92	256	23.2	3.58	137	2.4	4.05	1.86	0.69	2.45	0.91	3.08	13.13	4.49
1	143	2	64	107	72	35	83.66666667	1	1	21.49	1	0	0	0	0	3	1	61	50	6.5	0.43	5	2407	7.61	4.38	132	239	33	254	39.6	5.49	220	24	4.8	137	2.16	4.66	0.87	1.5	2.5	0.66	1.33	9.28	3.65
1	144	2	64	155	86	69	109	1	1	26.12	0	0	1	1	1	3	1	51	60	13.25	8.41	5.2	2561	9.41	4.36	139	141	59	254	45.4	12.01	439	23.4	3.97	139	2.05	6.24	1.34	1.26	3.8	1.18	0.96	17.08	4.16
1	145	1	57	130	86	44	100.6666667	1	1	29.38	0	0	1	0	0	3	1	61	63	6.69	4.3	13.8	100	8.57	4.97	153	275	20	15	43.9	5.39	466	27.5	3.67	140	2.42	3.73	3.88	0.54	2.09	1.1	2.04	10.06	5.09
1	146	1	51	116	80	36	92	1	1	25.51	0	0	1	0	0	2	2	38	66	5.87	0.26	5	1840	5.93	4.39	135	249	19	15	42	6.4	419	27	4.85	145	2.49	2.55	1.41	0.63	1.26	0.66	3.52	7.9	5.08
1	147	1	39	108	81	27	90	1	1	25.83	0	0	0	1	0	3	1	63	51	18.82	0.19	10	100	7.87	5.56	160	178	22	14	37.9	4.17	336	23.2	4.01	139	2.15	3.72	5.71	0.55	2.04	1.13	2.53	11.16	4.47
1	148	2	53	136	80	56	98.66666667	1	1	24.22	0	0	1	1	0	2	2	59	47	12.44	0.3	5	50	6.71	4.01	120	73	18	19	44.4	11.43	342	28.6	4.06	146	2.07	3.07	1.6	0.85	1.48	0.74	1.28	12.01	4.42
1	149	1	58	121	83	38	95.66666667	1	2	21.49	1	1	0	0	0	2	2	65	48	7.34	0.29	5	50	10.09	4.45	141	172	60	219	43.9	6.14	327	17.6	3.97	148	2.08	7.22	2.95	1.11	4.66	1.45	1.35	9.66	5.27
1	150	1	65	119	65	54	83	1	1	24.22	1	0	0	0	0	2	2	40	58	7.61	15.96	176	11573	12.91	3.44	112	80	17	48	33.3	10.25	471	25.7	4.2	143	2.38	3.82	0.81	0.59	2.53	0.7	2.96	13.25	4.21
1	151	1	56	99	70	29	79.66666667	1	1	24.69	1	0	0	0	0	3	1	35	65	8.66	2.89	106.8	115	4.48	3.23	104	206	45	37	32	3.65	223	31.6	3.68	141	1.95	2.44	1.17	0.49	1.21	0.74	1.68	12.55	4.28
1	152	1	58	90	68	22	75.33333333	1	1	21.87	0	0	0	0	0	3	1	31	62	5.66	0.19	14.8	4417	6.89	4.11	138	381	43	26	40.4	6.06	405	21.7	4.26	139	2.04	3.7	1.81	1.2	1.66	0.84	2.67	12.87	5.45
1	153	1	52	91	63	28	72.33333333	1	2	23.67	1	1	1	0	0	4	3	53	61	6.65	0.32	10	542	9.85	3.69	121	257	52	311	40.3	5.21	408	21.9	4.27	132	2.08	4	1.59	0.77	2.28	0.98	0.84	10.58	4.44
1	154	1	53	160	102	58	121.3333333	1	1	23.14	1	1	1	1	0	3	1	44	52	16.71	0.51	72.6	2041	9.63	4.34	139	92	84	997	41.7	5.34	344	18.6	4.4	139	2.18	4.38	1.64	1.1	2.33	0.95	0.399	13.89	4.93
1	155	1	62	118	80	38	92.66666667	1	2	23.66	1	1	1	1	0	2	2	71	52	8.87	0.92	10	865	9.34	5.09	156	215	88	152	40.9	7.07	291	21.8	4.87	140	1.98	4.05	1.89	0.89	2.32	0.84	1.49	13.57	3.77
1	156	1	55	139	91	48	107	1	1	31.14	0	0	1	1	0	3	1	59	61	5.12	0.37	14.9	114	5.44	4.44	130	270	20	18	43.1	6.14	386	21.8	4.1	139	2.07	4.33	2.1	0.67	2.67	0.99	2.97	11.32	5.24
1	157	1	52	140	90	50	106.6666667	1	2	27.47	1	0	0	1	0	2	2	58	57	11.57	0.25	5	72	4.7	4.35	133	156	15	9	40.1	6.14	229	27.9	4.11	140	2.06	2.83	0.87	0.8	1.36	0.67	2.31	12.47	4.8
1	158	2	63	151	94	57	113	1	2	25.39	0	0	1	0	0	3	1	76	50	8.88	0.21	5	50	6.03	3.94	125	251	28	18	43.2	5.53	258	27.7	3.21	147	2.27	3.5	1.35	1.04	1.67	0.79	5.3	7.9	3.93
1	159	2	65	117	76	41	89.66666667	1	1	23.44	0	0	0	0	0	2	2	60	53	14.02	0.62	5	528	4.09	3.77	115	185	13	27	40.1	6.67	244	26.1	4.12	140	1.96	4.57	1.68	1.02	2.59	0.96	1.654	13.03	5.09
1	160	1	54	163	109	54	127	1	2	35.8	0	0	1	0	1	1	2	64	67	6.27	0.3	8.6	72	5.42	5.58	172	118	17	13	46.5	5.27	412	34.3	4.02	144	2.31	4.51	1.08	1	2.63	0.88	0.89	10.42	5.38
1	161	1	47	96	74	22	74	4	1	23.5	1	1	0	0	0	2	2	44	55	6.08	0.36	6.1	211	14.67	5.19	161	259	33	145	44.3	3.45	332	25	4.1	146	2.32	5.29	1.37	0.78	3.48	1.03	0.742	12.57	4.77
1	162	1	61	162	105	57	124	1	2	23.03	0	1	0	0	0	2	1	64	46	6.75	0.19	48.6	2386	10.04	4.25	137	180	32	170	42.8	4.02	421	25	3.74	136	2.34	4.61	2.73	1.37	2.42	0.82	0.57	11.61	4.8
1	163	2	61	95	63	32	73.6	1	1	23.4	0	0	1	0	0	3	1	52	54	11.61	1.16	106.8	9190	17.2	3.12	98	212	70	140	37.9	10.93	640	23.7	3.35	139	2.06	2.87	0.67	1.14	1.28	0.45	1.313	16.34	4.32
1	164	1	39	133	90	43	104	1	2	24.2	0	0	0	0	0	2	1	67	47	7.06	0.25	10	146	11.12	5.8	154	266	105	283	47.2	3.69	449	24.5	4.28	139	2.07	5.19	1.36	1.13	3.33	0.73	1.72	13.38	6.46
1	165	1	52	140	92	52	109	1	2	22.86	1	0	1	0	0	1	1	64	49	7.945	0.57	5	559	8.37	4.39	132	274	101	167	41.3	4.88	310	24.5	4.07	141	2.18	5.03	1.38	1.47	2.78	0.78	0.66	10.03	5.39
1	166	1	60	139	93	46	108	1	2	27.68	1	0	1	0	0	2	1	66	47	11.54	0.37	5	132	15.14	4.37	139	231	39	47	43.2	5.53	361	20	4.6	142	2.2	4.8	3.14	0.97	2.79	1.04	0.71	13.02	5.17
1	167	1	56	122	79	43	93	1	2	23.12	1	1	0	0	0	1	2	51	59	5.09	0.46	10	1052	9.79	3.85	116	192	57	340	35.5	8.45	321	21.8	4.25	141	1.91	3.84	1.35	0.75	2.22	0.87	1.58	14.63	5
1	168	1	49	106	81	25	81	1	1	31	1	1	0	0	0	3	3	53	64	8.83	0.38	5	50	1069	4.8	167	256	56	266	41.3	4.5	362	19.2	3.14	141	2.38	6.62	4.82	1.14	3.67	1.81	0.319	9.86	5.45
1	169	1	65	158	80	78	106	1	1	23.66	0	0	0	0	0	3	2	66	59	6.01	0.18	10	1340	10.49	4.28	136	221	38	89	42.1	3.95	323	26.4	4.2	138	2.26	5.14	2.74	1.04	2.87	1.23	1.75	8.94	5.95
1	170	1	50	162	101	61	121	1	1	24	1	0	0	0	0	1	2	64	37	11.3	1.24	39.6	866	15.85	4.85	154	195	149	884	46.9	4.03	399	28.2	3.55	139	2.23	5.57	1.22	1.2	3.56	0.81	1.54	8.54	3.96
1	171	1	41	118	78	40	91	1	1	24.6	1	0	1	0	0	3	3	60	39	6.07	0.15	2.82	313	14.15	5.02	158	185	66.8	354	43.7	4.1	374	24.1	3.62	134	2.34	7.18	5.24	1.42	3.81	1.98	6.31	9.28	4.7
1	172	1	54	104	69	35	80	1	2	25.1	1	1	0	0	0	2	3	49	57	6.51	0.33	10	1412	8.19	4.45	143	193	40	322	40	5.71	560	24.3	3.83	140	2.45	4.95	2.03	0.91	3.06	0.98	0.85	9.92	4
1	173	1	54	123	93	30	103	1	2	22	0	0	1	1	0	4	3	67	54	5.55	0.19	5	119	8.79	3.92	122	192	20	74	45.1	7.57	285	17.5	3.14	142	2.34	3.76	0.72	1.32	1.95	0.49	2.45	12.38	4.54
1	174	1	64	173	89	84	117	1	1	22	0	0	1	1	0	2	1	41	62	11.03	0.3	5	2256	5.16	3.34	104	147	24	15	40.5	12.91	345	15	4.29	144	2.51	2.51	0.94	0.74	1.08	0.69	1.36	11.07	4.58
1	175	2	65	180	91	89	118	1	2	27	0	0	1	0	0	2	1	69	52	5.88	0.23	5	64	4.18	4.16	133	187	24	26	51.2	5.53	263	23.8	3.43	141	2.39	6.03	1.26	1.12	3.66	1.25	1.831	11.32	5.17
1	176	1	46	122	87	35	98.6	1	2	26.61	1	0	0	0	0	3	2	63	54	5.11	0.21	5	50	10.55	5.07	171	182	28	21	43	3.88	560	22.5	4.05	143	2.26	3.86	3.44	0.71	2.05	1.1	0.852	9.82	6.24
1	177	1	58	126	89	37	101	1	1	23	1	1	0	1	0	2	2	60	52	19	0.13	10	50	12.61	4.64	152	174	31	50	45	8.03	329	22.7	3.72	137	2.54	4.81	3.71	0.91	2.77	1.13	0.599	9.77	4.1
1	178	1	60	90	64	36	76	1	2	22.15	1	0	1	1	0	2	2	64	44	12.7	0.16	10	320	10.26	4.9	152	145	17	15	43.6	6.34	349	24.7	4.09	138	2.23	3.72	2.03	0.91	2.04	0.77	1.492	11.34	4.1
1	179	1	42	137	89	48	105	1	2	27.7	1	1	1	0	0	2	3	61	45	6.35	1.07	5	611	8.02	4.96	148	152	36	229	41.1	4.98	423	23.2	3.53	141	2.08	4.25	2.36	0.86	2.49	0.9	3.609	11.56	4.8
1	180	1	58	110	89	21	96	1	2	24	1	0	0	0	0	4	3	40	57	8.63	0.28	10	50	10.76	5.08	161	204	33	63	42	4.88	388	24.8	4.07	140	2.13	3.93	1.76	0.86	2.1	0.97	0.989	10.06	3.81
1	181	1	64	101	68	33	79	1	1	26.83	1	1	1	1	0	2	1	60	59	8.59	0.24	19.7	1007	10.83	6.14	175	233	18	14	40.7	8.8	853	22.7	3.89	137	2.37	3.64	1.69	0.78	1.96	0.9	3.245	12.16	4.56
1	182	1	55	109	72	37	84	1	1	28	1	0	0	0	0	2	1	62	51	6.15	0.53	10.074	742	12.93	4.68	141	156	64	427	40.7	7	394	22.8	4.21	141	2.27	5.4	2.45	0.8	3.36	1.24	0.85	11.71	4.24
1	183	1	55	148	94	54	107	1	1	24	1	0	0	0	0	2	1	60	53	5.24	0.21	5	1739	10.43	4.3	141	198	44	305	45.3	5.26	278	26.2	3.86	136	2.29	3.45	0.79	0.91	1.93	0.61	1.076	11.48	4.25
1	184	1	35	106	82	24	90	1	1	25	1	0	0	0	0	3	3	75	51	5.67	0.21	10	763	14.66	4.64	151	246	39	144	44.3	4.06	394	23.3	3.95	142	2.36	9.08	3.34	1.09	6.12	1.87	0.865	10.46	4.78
1	185	1	48	115	75	40	88	1	1	27.17	1	1	1	0	0	2	1	46	53	5.77	0.53	5	506	8.58	4.73	154	148	21	16	45.7	4.78	343	24.5	3.47	143	2.29	4.95	1.04	0.89	3.08	0.98	0.812	12.01	4.62
1	186	1	54	163	92	71	115	1	1	21.72	1	1	0	0	0	3	2	69	53	6.68	0.14	10.074	105	6.32	3.94	140	210	16	30	47.5	8.94	365	29.3	4.4	141	2.48	4.14	1.09	1.28	2.03	0.83	1.402	13.11	4.26
1	187	1	37	166	115	51	132	1	2	25	1	0	0	0	0	2	1	70	47	8.02	0.19	5	125	11.29	5.83	179	277	125	61	46.7	2.7	293	23.4	3.87	139	2.41	6.91	5.26	0.89	4.14	1.88	0.89	10.1	3.71
1	188	1	51	131	62	69	85	1	1	26	1	1	1	0	0	3	2	66	55	6.32	0.24	8.1	3699	10.94	5.08	148	243	49	52	40.5	4.93	390	26	4.17	141	2.33	6.01	3.31	0.97	3.57	1.47	3.495	10.81	4.21
1	189	1	57	121	87	34	98	1	2	24	1	1	0	0	0	2	1	50	62	5.16	2.92	7.5	421	5.78	4.45	135	204	9	15	43.9	4.75	422	23.7	3.64	142	2.07	4.15	0.74	1.07	2.39	0.69	0.862	13.43	4.38
1	190	1	48	131	95	36	107	1	2	22	0	1	1	0	0	3	1	48	52	5.69	0.42	18.1	244	12.19	4.48	149	228	41	54	37.7	4.76	594	23.1	4.33	142	2.06	5.23	2.34	0.96	2.82	1.45	0.224	12.4	4.72
1	191	2	56	116	74	42	88	1	1	26	0	0	1	1	0	3	1	68	48	7.92	0.28	5	541	8.13	3.42	102	287	15	55	36.2	6.28	358	24.2	3.5	136	2.16	5.76	1.72	1.16	3.36	1.24	2.261	10.88	3.66
1	192	1	54	127	71	56	89	1	2	23.5	0	0	0	0	0	4	3	52	43	8.59	0.54	5	50	11.13	4.98	157	262	53	28	41.7	5.08	491	20.9	3.66	142	2.22	3.6	2.03	0.9	2.06	0.64	1.398	9.23	3.91
1	193	1	57	121	80	41	93	1	1	24	0	0	0	0	0	2	1	60	59	5.55	0.42	19.6	3088	10.27	4.32	131	244	40	20	34.4	5.64	372	27.2	4.85	144	2.14	4.19	1.42	0.99	2.39	0.81	0.843	15.91	4.06
1	194	1	47	148	93	55	111	1	2	26	1	1	1	0	0	4	3	60	52	11.31	0.26	5	280	11.94	5.27	161	315	53	114	45.6	3.09	303	26.8	4.15	136	2.57	6.14	3.38	1.13	3.81	1.2	1.123	9.61	4.14
1	195	1	55	133	93	40	106	1	1	26.6	1	0	0	0	0	2	1	65	49	4.6	0.16	5	92	6.97	5.22	158	245	57	41	41.3	4.84	241	26.7	3.76	138	2.15	4.18	0.78	1.23	2.23	0.72	1.395	9.57	4.2
1	196	2	65	155	96	59	115	1	2	24	0	1	1	0	0	2	1	56	53	7.49	2.63	5	50	8.79	4.93	148	213	40	52	43.6	4.88	351	24.2	5.56	138	2.5	7.89	2.165	1.97	4.72	1.2	0.567	9.74	3.94
1	197	1	60	148	93	55	111	3	1	21	1	0	1	0	0	2	1	56	51	8.01	0.17	5	369	10.13	4.85	155	261	19	32	40.6	8.15	361	25.3	3.77	137	2.4	5.89	1.07	0.94	3.83	1.12	2.668	12.89	4.48
1	198	1	40	157	97	60	117	1	1	25	0	0	0	0	0	3	1	53	57	8.26	0.2	6.1	918	9.06	4.91	151	258	54	108	45.7	4.9	492	24.8	4.08	140	2.16	3	0.87	0.86	1.5	0.64	1.18	11.9	4.75
1	199	1	47	130	75	55	93	1	1	21	1	1	1	1	0	2	1	50	56	6.89	0.46	37	2972	8.16	4.27	138	258	41	293	40.7	4.15	461	27.2	3.93	137	2.2	4.97	1.61	1.94	2.25	0.78	1.62	12.05	4.83
1	200	2	55	104	63	41	76	1	1	22.1	0	0	0	0	0	2	1	52	45	4.74	0.34	10	453	9.34	3.94	120	252	47	204	42.4	4.77	213	21.4	4.1	140	2.04	6.02	0.82	1.22	3.75	1.05	1.579	9.37	4.34
1	201	1	64	127	92	35	103	1	2	26.2	1	1	1	0	0	2	2	46	66	8.44	1.45	31.9	112	9.75	4.83	156	182	28	29	45.5	5.62	418	23.8	4.08	141	2.19	6.58	1.98	1.46	3.54	1.58	0.458	9.79	3.63
0	202	1	55	130	96	34	107	1	1	21	0	0	1	0	0	2	1	33	93	6.8	0.31	8.2	10333	5.69	5.28	154	254	19	24	39.4	9.58	684	21.3	4.25	138	2.18	4.26	1.27	1	3	0.26	1.142	19	4.49
0	203	1	56	146	109	37	121	1	1	26	1	1	1	0	0	3	1	33	61	6.6	0.89	5	7591	5.48	4.68	152	246	35	22	40.1	8.37	514	29.8	4.09	142	2.3	3.7	0.91	1.22	2.17	0.31	1.284	14.31	4.12
0	204	2	57	112	75	37	87	1	1	20	0	0	1	0	0	2	2	64	52	8.65	0.31	72.7	65	6.01	3.89	115	225	12	16	36.4	8.68	272	28.3	4.09	143	2.4	8.59	1.73	1.8	5.68	1.11	2.875	11.11	4.48
0	205	1	50	144	106	38	118	1	1	26	0	0	1	0	1	3	1	29	78	5.95	0.56	79.9	9945	11.99	4.83	151	182	20	18	41	11.43	690	28.9	3.74	140	2.25	5.66	2.58	1.02	3.9	0.74	4.86	13.66	1.277
0	206	2	55	122	98	24	106	1	1	31	0	0	0	0	0	3	1	56	55	8.16	0.34	54.6	50	6.49	4.69	141	249	41	33	48.5	7.3	317	26	3.72	142	2.59	4.43	2.76	0.78	2.89	0.76	4.43	13.02	2.071
0	207	1	30	143	75	68	97	1	2	38	0	0	1	0	0	1	2	33	76	4.31	2.63	8.1	963	10.69	5.83	163	257	37	37	41.6	5.81	911	26.5	4.5	142	2.38	7.3	2.31	1	5.26	1.04	4.35	15.1	2.592
0	208	1	42	121	84	37	96	1	2	23	1	1	1	0	0	2	2	62	52	7.57	0.2	5	50	5.23	3.93	128	179	25	33	41.8	6.14	321	26.5	3.35	140	2.18	5.12	4.93	1.29	3.08	0.75	4.34	10.49	2.387
0	209	2	49	125	71	54	89	1	1	29	0	0	0	0	0	3	1	75	54	5.03	0.19	5	134	4.71	4.62	90	135	10	20	42.9	5.46	351	27	3.9	140	2.29	2.66	1.36	1.08	1.35	0.23	3.99	13.04	2.121
0	210	1	63	118	88	30	98	1	1	22	1	0	0	0	0	1	1	52	52	4.98	0.52	10	1187	4	4.01	133	146	23	25	40.5	7.13	333	27.2	4.17	145	2.23	3.27	0.69	1.33	1.8	0.14	3.72	14.17	1.31
0	211	1	53	135	95	40	108	1	1	21	0	1	0	0	0	1	1	62	54	4.48	0.18	10	52	5.93	5.83	163	181	21	14	45.7	10.25	349	31	3.71	142	2.26	4.67	1.56	1.1	3.07	0.5	4.27	12.6	2.899
0	212	2	42	111	81	30	91	1	1	24	0	0	0	0	0	3	1	66	33	5.29	0.65	10	160	5.47	3.85	108	102	17	23	33.8	6.25	345	21.2	3.75	139	1.96	2.16	0.45	0.76	1.07	0.33	4.49	19	1.584
0	213	2	32	122	88	34	99	1	2	29	0	0	1	0	0	2	3	56	56	5.24	0.35	5	50	6.56	4.57	140	199	74	43	47.4	5.32	415	26.5	3.85	142	2.38	3.83	1.67	0.96	2.41	0.46	5.26	9.66	5.095
0	214	2	59	124	86	38	98	1	1	20	0	0	1	0	0	1	1	73	49	5.52	4.19	5	114	7.11	4.83	139	223	16	19	46.9	7.82	450	30.7	4.32	142	2.56	5.03	2.15	1.31	3.03	0.69	4.13	12.7	1.248
0	215	2	58	124	78	46	93	1	2	24	0	0	1	0	0	2	2	66	50	9.56	0.22	5	50	5.99	3.9	124	226	15	18	39.3	7.55	254	23.2	4.16	142	2.2	4.5	2.11	1.23	2.86	0.41	3.88	11.62	2.058
0	216	1	50	154	96	58	115	1	2	22	1	1	1	0	0	4	2	67	52	6.77	0.2	5	50	6.12	4.27	137	227	22	17	46.3	4.46	368	24.8	3.86	142	2.24	3.75	3.41	0.92	2.21	0.62	4.27	9.6	2.722
0	217	1	59	116	78	38	90	1	2	22	0	0	0	0	0	4	1	74	52	7.03	0.18	5	63	1.6	4.54	131	119	10	11	39.4	7.42	404	27.4	3.85	141	2.12	4.43	2.13	0.83	2.92	0.68	3.84	13.34	2.327
0	218	2	56	127	67	60	87	1	1	26	0	0	0	0	0	3	1	58	50	5.38	0.31	5	1296	4.21	4.02	131	209	19	22	48	6.42	433	28.1	4.4	143	2.3	3.19	1.6	0.94	1.97	0.28	4.01	10.13	2.314
0	219	1	54	150	104	46	119	1	1	29	1	0	1	0	0	3	1	65	61	6.17	0.22	5	50	6.15	4.33	139	217	65	29	43.4	7.19	448	29.2	3.88	139	2.33	5.15	1.59	1.06	3.38	0.71	4.58	13.33	2.298
0	220	1	50	112	94	18	100	1	2	30	1	0	1	0	0	2	1	63	56	4.73	0.17	5	647	6.04	4.83	162	191	32	24	42.3	4.26	405	26.8	3.82	140	2.19	3.76	1.28	1.34	2.11	0.31	3.64	11.34	1.161
0	221	1	62	132	80	52	97	1	2	21	0	1	1	0	1	2	1	63	46	4.12	0.25	5	71	8.27	4.52	148	133	28	30	45.2	6.9	265	27.5	4	143	2.3	5.09	0.8	1.43	3.28	0.38	4.92	12.62	2.026
0	222	2	56	147	82	65	103	1	1	25	0	0	1	0	0	3	1	71	54	5.79	0.19	5	50	4.87	3.55	110	150	25	17	40.5	7.17	181	23.7	3.55	143	2.15	2.77	2.16	0.89	1.48	0.4	3.57	12.62	0.8
0	223	1	48	128	88	40	101	1	2	28	0	1	1	0	0	3	2	69	50	4.62	0.18	5	50	5.16	5.24	153	213	18	20	48.2	6.61	388	25	4	142	2.33	4.45	0.89	1.58	2.61	0.26	5.51	10.46	0.913
0	224	2	58	116	75	41	88	1	1	26	0	0	1	0	1	3	1	75	54	6.68	0.92	5	50	3.92	3.06	100	201	24	17	36.9	5.06	260	27	3.83	140	2.09	5.21	0.96	1.68	3.02	0.51	3.64	8.64	2.371
0	225	1	58	129	84	45	99	1	1	26	0	0	1	0	0	3	1	59	57	5.4	0.14	5	50	7.05	4.24	139	224	12	16	39.4	7	230	28.4	4.77	144	2.25	3.29	0.72	1.13	2.09	0.07	4.31	13.26	1.478
0	226	2	52	129	76	53	93	1	2	20	0	0	1	0	0	3	1	70	44	4.3	0.24	5	85	5.47	3.98	125	184	10	15	45.3	4.7	137	21.8	4.43	140	2.24	4.48	0.81	1.99	2.4	0.05	5.17	11.29	1.215
0	227	1	56	167	100	67	122	1	2	25	1	1	1	1	1	2	1	70	58	17.31	0.24	5	72	7.01	4.4	142	177	13	13	38.3	6.37	261	26.1	3.79	138	2.14	4.55	0.65	1.17	3.1	0.28	4.58	12.07	0.385
0	228	1	46	134	72	62	92	1	1	25	0	1	1	0	0	2	2	58	49	11.72	0.19	5	50	5.42	3.9	123	306	68	47	42.4	4.09	394	24	3.3	140	2.11	3.67	1.64	0.94	2.29	0.44	3.91	11.92	1.308
0	229	2	61	114	72	42	86	1	1	29	0	0	1	0	0	3	1	69	52	5.67	0.22	5	50	3.95	3.83	123	148	18	19	40.6	6.33	241	7.3	4.12	143	2.31	2.79	1.06	1.06	1.53	0.2	5.06	11.52	1.852
0	230	1	57	120	98	22	105	1	2	29	0	1	1	1	0	3	2	64	50	10.17	0.26	10	50	5.38	4.79	150	105	44	24	38.6	6.7	328	22.4	3.82	139	2.22	2.55	1.78	0.71	1.54	0.3	8.37	18.72	0.009
0	231	1	38	185	69	116	107	1	2	32	1	0	1	0	0	2	2	46	63	6.13	0.66	13.8	302	7.76	4.82	147	307	33	24	44.3	6.42	458	28.3	2.78	146	2.26	3.48	2.36	0.75	2.29	0.44	4.09	12.65	0.183
0	232	1	58	131	87	44	101	1	2	24	1	0	1	0	0	2	1	69	51	5.83	0.28	5	50	5.18	4.6	140	137	19	19	45.5	6.66	337	26	3.64	144	2.44	3.12	0.88	1.03	1.82	0.27	4.6	9.57	14.923
0	233	2	57	131	64	67	86	1	1	23	0	0	0	0	0	3	1	68	47	6.51	0.57	5	50	4.67	4.14	118	166	13	15	44.2	4.72	190	24.2	3.72	140	2.35	4.29	1.27	1.26	2.61	0.42	5.4	11.4	1.325
0	234	1	65	136	86	50	102	1	2	25	0	0	1	0	0	4	1	70	58	13.04	0.97	5	50	5.43	4.39	142	159	18	18	45.1	8.35	370	23.8	3.82	139	2.44	3.95	2.19	1.16	2.16	0.63	3.82	9.04	5.392
0	235	1	58	128	90	38	102	1	1	23	0	1	0	0	0	3	1	64	47	4.19	0.27	5	50	7.94	4.95	153	225	21	21	48.2	6.6	503	27.4	3.77	141	2.43	4.63	1.22	1.19	3.15	0.29	4.65	10.29	1.401
0	236	1	49	158	107	51	124	1	1	25	1	1	0	0	0	3	1	65	50	6.54	0.22	5	50	6	5.14	160	171	15	21	45.7	4.37	317	27.5	3.7	137	2.39	5.48	1.52	1.24	3.7	0.54	5.42	11.26	3.318
0	237	1	53	134	90	44	104	1	1	27	1	1	1	0	0	3	1	77	54	4.27	0.27	5	118	6.77	4.59	147	186	18	14	46.4	4.4	375	25.8	3.93	139	2.28	2.65	1.77	1.02	1.13	0.5	5.43	12.11	1.953
0	238	2	29	94	61	33	72	1	2	20	0	0	0	0	0	2	2	56	46	5.49	0.38	13.7	1063	5.87	4.32	131	215	25	37	43.2	2.4	285	24	3.77	139	2.21	3.54	1.25	1.11	1.76	0.67	5.91	13.5	4.288
0	239	2	52	148	87	61	107	1	1	29	0	0	1	0	0	3	1	75	50	6.1	0.3	5	50	5.68	4.27	73	251	14	14	42.6	6.62	220	24.1	4.5	140	2.15	3.78	2.03	0.98	2.01	0.79	5.08	19	5.389
0	240	2	55	137	75	62	95	1	1	22	0	0	0	1	1	2	1	69	46	10.34	0.19	5	58	4.66	3.81	125	146	15	16	43.2	6.41	290	27.7	3.55	143	2.19	6.58	3.26	1.52	3.79	1.27	5.26	7.92	3.443
0	241	2	50	135	93	42	107	1	1	22	0	0	0	0	0	3	1	70	48	5.63	0.23	5	50	7.81	3.29	108	224	11	11	39.3	4.38	222	26.4	4.68	140	2.15	4.44	1.75	1.68	2.07	0.69	4.98	14.24	2.674
0	242	2	60	134	87	47	102	1	1	21	0	0	1	0	0	1	1	75	47	4.9	0.24	10	50	4.29	4.16	120	205	34	26	42.6	5.65	227	28	3.64	142	2.22	4.87	1.11	1.98	2.23	0.66	4.42	9.61	0.698
0	243	2	62	150	87	63	108	1	1	24	0	0	1	0	0	3	1	79	49	5.11	0.24	5	50	5.56	3.93	123	217	20	22	50.3	7.04	256	31.6	4.47	142	2.51	4.23	0.91	1.38	2.22	0.63	5.17	10.47	4.948
0	244	2	64	120	81	39	94	1	1	25	0	0	0	0	0	3	1	69	51	7.02	0.3	5	82	4.57	4.12	125	292	11	16	43.9	5.82	165	30	4.22	141	2.13	5.22	1.4	1.23	3.19	0.8	4.88	11.69	4.267
0	245	1	52	170	105	65	126	1	1	27	0	0	1	1	0	3	1	79	54	10.27	0.17	10	50	6.44	4.6	145	219	26	16	43.8	6.05	280	32.6	3.59	140	2.15	3.75	0.77	1.19	1.9	0.66	5.41	10.64	1.082
0	246	1	61	121	79	42	93	1	1	23	1	1	1	0	0	3	1	66	51	5.53	0.32	5	50	6.32	4.42	142	179	29	19	46	9.2	368	26.3	4.14	141	2.32	6.25	2.42	1.22	3.94	1.09	4.1	12.27	1.809
0	247	2	58	123	73	50	89	1	1	24	0	0	1	0	0	3	1	62	47	6.14	0.18	5	50	4.49	3.59	106	195	24	23	43	6.31	299	25.4	4.18	152	2.19	4	1.13	1.54	1.9	0.56	4.36	9.42	2.026
0	248	2	55	122	87	35	98	1	1	24	0	0	0	1	0	3	1	70	50	7.59	0.3	5	50	6.05	4.57	140	212	9	12	43	4.82	272	26.3	4.32	139	2.28	4.79	0.64	1.47	2.66	0.66	4.57	11.8	2.938
0	249	2	41	141	80	61	100	1	1	29	0	0	0	1	0	3	1	69	43	14.7	0.26	5	50	8.85	4.31	128	172	26	13	41.2	4.3	229	28.9	4.27	137	2.28	3.58	2.1	1.06	1.81	0.71	4.4	11.31	2.634
0	250	2	55	117	65	52	82	1	2	22	0	0	1	1	0	3	1	69	46	10.1	10.38	10	50	3.46	3.5	106	183	12	16	42.1	7.54	197	25.7	3.89	141	2.19	3.55	0.84	1.32	1.65	0.58	4.82	11.88	3.432
0	251	1	54	114	78	36	90	1	1	27	1	0	0	0	0	3	1	71	49	6.12	0.1	5	50	9.53	5.11	155	169	18	14	45.5	6.7	425	24.7	4.14	140	2.27	7.29	4.12	1.27	4.68	1.34	5.02	12.7	0.833
0	252	1	50	130	97	33	108	1	2	30	0	1	0	0	0	1	1	53	62	6.01	0.57	10	1954	7.06	3.71	127	141	40	33	40.9	6.67	473	24	3.5	140	2.07	2.83	0.8	0.72	1.54	0.57	4.2	12.08	1.684
0	253	2	53	130	79	51	96	1	1	32	0	0	1	0	0	3	1	60	52	7.01	0.18	5	50	11.52	4.2	131	230	20	21	40.9	9.97	250	29.6	3.59	139	2.12	4.86	0.96	1.91	2.27	0.68	4.75	11.48	3.617
0	254	1	63	141	88	53	105	1	2	31	1	1	1	1	1	2	1	79	48	10.1	0.28	5	1688	9.7	4.95	148	359	21	16	40.1	8.76	471	28.5	3.43	141	2.16	3.22	1.03	0.91	1.66	0.65	5.52	13.89	1.616
0	255	1	47	122	82	40	95	1	1	27	0	0	1	0	1	3	1	74	52	5.57	0.26	5	88	7.08	4.12	121	261	23	18	39.4	4.94	277	28.5	3.56	142	2.06	4.05	1.92	0.73	2.42	0.9	4.71	11.32	1.588
0	256	1	47	133	92	41	105	1	2	26	1	0	1	1	0	2	2	68	50	15.28	0.24	5	50	6.43	4.93	148	182	25	16	39.5	12.83	541	32	3.02	141	2.14	4.19	1.83	0.96	2.37	0.86	4.68	13.92	2.952
0	257	1	52	128	98	30	108	1	2	25	0	1	1	0	0	4	2	71	47	5.82	0.18	5	50	5.89	4.4	145	180	25	25	45.9	6.23	396	27.7	4.02	139	2.39	3.99	1.69	1.1	2.14	0.75	4.96	10.25	3.646
0	258	2	57	142	105	37	117	1	1	25	0	0	1	0	1	3	1	70	50	4.53	0.19	5	50	5.71	4.22	132	208	25	24	43.2	5.6	252	23.3	3.97	140	2.18	4.81	1.4	1.19	2.81	0.81	4.96	8.89	3.993
0	259	2	58	168	97	71	120	1	1	20	0	0	1	0	1	3	1	66	45	4.97	0.18	5	53	3.8	4.07	120	138	12	20	46.7	5.8	294	25.1	4.29	143	2.37	4.43	0.87	1.58	2.14	0.71	5.02	10.97	2.332
0	260	1	65	134	68	66	90	1	2	27	1	1	1	0	0	2	1	76	55	5.42	0.18	5	50	5.68	4.44	148	155	33	30	44.3	6.6	296	25	3.5	143	2.23	3.52	1.59	0.96	1.8	0.76	6.04	13.32	2.951
0	261	1	61	134	87	47	102	1	2	29	0	1	1	0	0	2	1	72	58	6.2	0.27	5	50	5.21	4.99	147	195	32	24	44.3	4.18	337	26.8	3.64	141	2.14	4.8	1.38	0.93	2.95	0.92	4.96	13.1	2.619
0	262	1	47	152	113	39	126	1	1	26	1	1	1	0	0	3	1	76	50	4.43	0.25	5	122	6.9	5.39	119	164	18	19	41.9	7.33	397	29.6	4.17	139	2.13	4.47	1.13	1.05	2.58	0.84	5.21	13.83	1.032
0	263	2	55	101	59	42	73	1	2	21	0	0	0	0	0	2	2	68	51	5.03	0.2	10	418	4.96	3.4	106	150	41	19	44.2	8.86	379	23.6	3.94	142	2.31	3.25	0.69	1.18	1.58	0.49	4.18	11.13	3.148
0	264	2	53	157	92	65	113	1	1	22	0	0	1	0	1	3	1	68	50	6.45	0.17	5	92	4.43	3.97	120	201	22	21	44	5.5	341	24.8	3.67	142	2.39	5.54	1.28	1.38	3.24	0.92	4.79	11.29	4.274
0	265	2	62	145	71	74	95	1	1	23	0	0	1	0	0	3	1	68	44	11.97	0.14	5	50	10.46	4.24	126	132	15	21	39.5	5.11	172	25.8	3.73	140	1.99	4.1	0.81	1.66	1.91	0.53	4.43	13.19	2.345
0	266	1	49	161	101	60	121	1	1	24	0	0	1	0	0	1	1	69	57	4.75	0.44	5	418	7.97	4.45	140	112	33.8	26.7	40.2	9.09	347	24.3	4.05	142	2.34	4.94	2.75	0.95	2.98	1.01	4.18	10.31	3.26
0	267	2	58	110	78	32	88	1	1	27	0	0	0	0	0	3	1	73	47	7.01	0.23	5	50	6.8	3.93	123	166	20	17	44	8.22	296	28.5	3.68	141	2.23	5.39	3.04	0.97	3.28	1.14	5.45	10.1	1.298
0	268	2	55	146	87	59	106	1	1	31	0	0	1	0	0	3	1	67	49	6.82	0.25	5	50	8.53	4.21	126	172	119	80	38.8	6.74	432	25.1	3.52	141	2.12	5.79	7.24	1.17	2.91	1.71	4.75	10.18	2.616
0	269	1	48	146	82	64	103	1	2	29	1	0	1	1	0	2	2	65	55	12.13	0.29	5	50	6.31	4.1	128	192	43	19	43.1	6	327	27	4.31	140	2.02	3.52	1.02	0.92	1.83	0.77	4.74	14.7	1.894
0	270	1	34	146	99	47	114	1	1	26	0	1	1	0	0	3	2	62	51	6.2	0.14	5	50	8.79	5.6	161	216	39	25	51	7.22	420	25.8	3.82	142	2.38	4.18	2.18	1.02	2.27	0.89	4.84	9.74	2.581
0	271	1	36	145	74	71	97	1	2	24	1	1	0	0	0	2	2	74	53	6.69	0.15	5	50	7.9	4.91	145	172	25	23	50.7	5.71	309	28	4.03	140	2.28	4.17	1.44	1.02	2.36	0.79	5.7	12.04	1.312
0	272	1	58	130	84	46	99	1	1	23	0	1	0	0	0	3	1	73	57	3.96	0.16	5	81	5.37	4.44	140	150	30	20	48.7	8.2	236	27.2	4.06	142	2.32	4.42	0.92	1.05	2.54	0.83	4.24	8.48	1.522
0	273	2	58	137	90	47	105	1	1	28	0	0	1	0	1	3	1	72	47	6.93	0.3	5	50	5.46	4.48	127	155	15	22	45.3	6.2	332	22.7	4.1	137	2.14	5.36	1.99	1.38	2.96	1.02	4.79	12.34	3.376
0	274	1	57	154	102	52	119	1	1	22	0	0	1	0	0	3	1	67	51	5.57	0.2	5	50	5.13	4.26	143	114	36	22	45.2	6.88	307	26.8	4.08	143	2.18	4.66	0.95	1.24	2.6	0.82	5.97	11.3	1.453
0	275	1	60	161	95	66	117	1	1	30	0	0	1	1	1	2	1	71	64	7.48	0.16	5	50	6.08	4.63	138	164	23	16	43.9	6.13	360	28.4	4.08	145	2.17	2.97	1.73	0.87	1.37	0.73	5.48	11.9	1.457
0	276	1	54	137	91	46	106	1	2	23	0	0	1	0	0	4	1	60	51	5.83	0.1	5	50	4.75	4.52	133	179	23	25	45.3	5.99	342	28.4	4.23	139	2.17	3.16	0.75	1.22	1.32	0.62	5.03	13.37	0.875
0	277	2	54	132	91	41	104	1	1	28	0	0	0	1	0	2	1	60	46	21.88	0.27	9.9	50	6.11	3.83	118	191	35	25	43.1	7.12	276	20.6	4.33	139	2.32	5.29	1.04	1.27	3.06	0.96	4.34	9.26	3.963
0	278	1	63	156	76	80	102	1	2	30	0	0	1	0	0	3	1	67	61	4.26	0.81	5	1355	6.28	4.3	133	132	26	25	46.5	5.65	527	24.8	3.79	143	2.13	4.32	1.81	0.92	2.49	0.91	4.52	12.82	3.718
0	279	1	63	135	71	64	92	1	2	29	0	0	1	0	0	2	1	70	49	8.34	0.19	5	50	5.15	4.7	151	145	15	21	39.2	5.85	275	30	3.58	139	2.28	3.03	0.82	0.94	1.38	0.71	4.16	10.42	2.81
0	280	1	60	134	83	51	100	1	1	24	0	1	1	0	0	4	2	73	52	6.55	0.1	5	50	5.08	4.68	139	180	22	19	46.6	6.63	406	28.2	4.01	142	2.4	5.78	2.12	0.97	3.52	1.29	4.47	12.01	2.332
0	281	2	58	115	78	37	90	1	1	30	0	0	0	0	1	3	1	72	51	8.15	0.27	5	50	6.39	4.29	133	223	63	51	42.5	4.57	230	23.7	4.45	142	2.29	3.9	1.96	1.12	1.92	0.86	4.84	8.35	1.326
0	282	1	62	136	101	35	112	1	1	32	1	1	1	0	1	3	1	76	50	3.4	0.17	5	50	9.66	4.74	145	364	30	30	50.1	7.15	400	26.3	3.79	141	2.52	3.78	1.63	0.94	2	0.84	4.08	14.75	0.893
0	283	1	45	115	78	37	90	1	1	24	0	1	0	1	0	1	1	72	48	14.13	0.89	5	3368	4.58	3.87	116	146	90	240	31.2	4.8	453	31.2	3.32	133	2.02	5.06	2.47	1.04	3	1.02	2.62	11.39	0.232
0	284	1	49	108	76	32	86	1	1	23	0	0	0	0	0	3	1	60	50	8.92	0.19	5	50	6.33	4.46	142	208	16	22	39.8	7.98	306	25.1	3.61	142	2.14	5	1.24	1.61	2.57	0.82	4.09	9.94	1.101
0	285	1	61	167	101	66	123	1	2	23	0	1	1	1	0	4	1	70	53	5.4	0.18	5	50	7.72	4.29	139	190	23	21	43.4	7.46	393	27.6	4.06	141	2.44	5.45	1.99	1.44	3.07	0.94	4.53	11.7	1.298
0	286	1	65	133	82	51	99	1	2	24	0	1	1	1	0	2	1	75	52	9.7	0.32	5	135	6.4	4.6	135	197	23	19	45.8	6.55	409	24.6	4.44	137	2.23	3.47	1.03	1.02	1.76	0.69	5.34	12.62	2.98
0	287	1	58	149	104	45	119	1	1	22	1	1	0	0	0	3	1	52	58	5.69	0.39	5	122	4.28	3.14	117	165	13	21	41	5.99	364	27.3	4	142	2.22	4.54	0.69	1.84	2.13	0.57	3.41	10.06	0.668
0	288	1	53	140	89	51	106	1	1	22	0	0	0	0	0	3	1	65	50	5.51	0.15	5	50	3.55	4.79	151	158	27	20	46.5	5.1	293	29	3.77	140	2.23	3.17	0.94	1.44	1.22	0.51	3.84	15.79	1.372
0	289	1	31	135	68	67	90	1	2	27	1	0	1	0	0	2	2	71	55	4.93	0.2	5	50	7.78	5.33	154	316	32	26	49.5	4.75	582	25.3	4.04	140	2.38	4.76	2.66	1.03	2.79	0.95	4.38	9.81	3.504
0	290	1	48	144	87	57	106	1	1	24	0	0	0	0	0	1	1	67	49	6.13	0.2	5	50	4.82	4.72	147	143	47	28	49.3	4.6	377	24.7	3.55	139	2.18	4.28	2.19	0.95	2.4	0.93	4.24	15.79	3.038
0	291	1	44	135	105	30	115	1	2	28	1	1	1	0	0	2	2	66	54	5.59	0.21	5	50	7.47	5.1	162	202	37	32	46.5	6.68	507	22.2	4.16	141	2.26	6.74	3.68	1.16	4	1.58	4.4	11.3	2.762
0	292	2	54	96	65	31	75	1	1	23	0	0	0	0	0	3	1	62	46	4.51	0.19	10	59	3.93	3.84	121	180	13	16	38.9	6.7	207	24.8	4.24	142	2.05	5.57	1.37	1.51	3.04	1.02	3.51	12.08	3.022
0	293	1	52	160	100	60	120	1	2	24	1	1	1	0	0	1	2	75	51	5.43	5.36	7.9	247	5.96	4.22	128	161	295	282	42.3	5.42	243	29.5	3.12	142	2.18	4.6	0.63	1.66	2.25	0.69	3.53	14.41	1.49
0	294	1	55	123	81	42	95	1	1	22	0	1	1	0	0	3	1	40	55	7.62	0.2	5	477	6.73	5.29	160	205	59	41	42.9	7.79	541	26.8	4.06	139	2.1	5.08	2.29	0.94	2.93	1.21	4.82	13.3	2.616
0	295	2	48	144	97	47	112	1	1	24	0	0	1	1	0	3	1	70	48	6.36	0.24	5	50	10.26	4.93	142	329	12	13	47.6	3.9	217	25.5	4.14	137	2.38	4.14	2.34	0.98	2.22	0.94	4.6	11.88	1.189
0	296	1	63	160	77	83	104	1	2	29	0	1	1	0	0	4	3	72	51	9.66	0.31	5	50	6.79	4.24	134	255	23	23	43.9	7.99	420	26.6	4.22	139	2.27	4.75	1.66	1.05	2.82	0.88	4.58	13.13	1.858
0	297	1	57	102	67	35	78	1	2	22	1	0	0	0	0	2	3	30	76	7.9	0.26	10	1488	8.58	4.88	148	197	15	15	49	8.68	543	23.5	3.61	141	2.39	5.64	2.6	1.14	3.25	1.25	4.18	9.7	3.437
0	298	2	63	132	80	52	97	1	2	23	0	0	0	0	0	2	1	64	48	7.11	0.24	5	50	6.11	4.31	125	182	21	18	44.8	5.41	345	22.6	4.4	139	2.39	3.9	1.96	0.7	2.17	1.03	4.04	11.28	2.461
0	299	1	45	152	92	60	112	1	2	28	1	1	0	0	0	2	1	73	52	6.23	1.12	10	232	10.12	4.52	137	192	42	30	49.5	5.82	455	24	4.15	141	2.22	6.07	2.38	1.15	3.56	1.36	4.85	11.16	1.417
0	300	2	53	128	75	53	92	1	1	25	0	0	0	0	0	2	1	68	50	9.58	0.21	5	50	4.28	3.71	112	177	13	14	40.2	4.3	339	23.5	3.15	140	2.04	5.68	2.65	1.18	3.29	1.21	4.71	10.04	1.83
0	301	2	55	117	85	32	95	1	1	24	1	1	1	0	0	1	1	21	75	9.43	0.46	5	1515	4.68	4.67	148	244	53	46	42.6	8.29	427	26	4.03	143	2.24	3.63	1.75	1.25	1.63	0.75	4.59	10.01	3.259
0	302	2	58	150	87	63	108	1	2	31	0	0	1	0	0	2	1	62	46	5.28	0.31	10.6	50	10.17	4.6	133	278	61	35	46.7	6.1	469	25.5	3.6	141	2.38	5.51	1.46	0.98	3.45	1.08	5.17	9.71	2.625
0	303	2	33	133	106	27	112	1	1	32	0	0	1	0	1	3	1	70	45	5.38	0.22	5	50	7.86	4.32	134	266	21	17	47.7	5.67	341	23.5	3.66	140	2.26	4.7	1.64	1.01	2.93	0.76	4.45	8.77	2.427
0	304	2	59	142	78	64	99	1	1	27	0	0	1	1	0	3	1	64	51	7.12	0.16	5	50	8.58	4.94	149	279	23	24	45.1	8.4	247	27.1	3.98	142	2.37	3.64	1.74	1	1.83	0.81	4.77	14.48	1.516
0	305	2	58	129	87	42	101	1	1	29	0	0	1	0	0	3	1	61	58	6.39	0.65	5	50	4.33	3.73	111	167	13	21	44.1	5.94	331	24.5	3.71	142	2.41	2.72	1.05	1.06	1.18	0.48	5.34	10.43	2.622
0	306	1	55	136	96	40	109	1	2	20	0	0	0	0	0	2	2	76	55	7.05	0.21	10	117	5.99	4.86	155	172	22	22	39.2	5	387	22.4	3.85	141	2.15	3.83	1.14	0.83	2.28	0.72	5.23	12.28	2.773
0	307	2	62	110	68	42	82	1	1	29	0	0	1	0	0	3	1	73	49	8.03	0.23	6.3	50	8.37	4.17	124	185	18	18	44.6	5.24	365	28	3.69	142	2.2	3.99	2.89	0.81	2.21	0.97	5.78	10.3	6.412
0	308	2	55	140	85	55	103	1	1	26	0	0	1	0	0	3	1	71	48	4.61	0.54	5	50	9.45	4.91	140	190	27	22	45	2.55	354	22.2	3.92	140	2.25	5.02	4.39	1	2.86	1.16	4.85	12.83	3.153
0	309	2	59	133	88	45	103	1	1	27	0	0	0	0	0	3	1	69	47	6.27	0.27	5	65	6.22	4.57	127	179	16	16	44.6	5	301	24.5	4	141	2.25	4.32	2.11	1.41	2.09	0.82	4.55	11.08	4.118
0	310	1	40	99	74	25	82	1	1	29	0	0	0	1	0	3	1	27	79	21.27	0.37	26.29	4180	6.33	4.55	134	180	46.7	25.1	36.8	6.2	490.9	25.8	3.8	130	2.25	2.64	1.51	0.67	1.27	0.7	3.83	14.13	1.513
0	311	1	56	120	88	32	98	1	2	24	0	0	0	0	0	2	1	62	55	5.14	0.23	5	342	8.11	4.96	154	230	19	21	41.4	5.54	265	25.3	3.79	142	2.04	4.5	1.1	1.06	2.69	0.74	4.71	11.75	1.66
0	312	2	50	136	94	42	110	1	1	30	0	0	0	0	0	3	1	67	49	4.29	0.23	5	50	5.16	4.27	126	139	24	19	44.7	5.41	395	25.1	3.89	141	2.33	4.31	1.21	1.19	2.41	0.71	5.03	10.69	1.743
0	313	2	63	147	888	59	95	1	1	25	0	0	1	0	0	4	1	71	45	9.87	0.22	5	50	7.73	4.24	134	347	26	21	43.8	9.26	372	22.4	3.83	143	2.36	6.23	2.74	1.42	3.66	1.15	4.62	10.18	2.149
0	314	1	49	122	90	32	100	1	2	23	0	0	0	0	0	2	2	64	51	6.47	0.25	5	50	7.48	4.44	144	280	17	17	42.1	5.68	364	25.1	3.95	139	2.18	3	0.81	0.96	1.49	0.55	5.14	8.77	3.022
0	315	2	36	158	103	55	121	1	1	36	0	0	1	0	0	3	1	62	52	5.12	0.27	10	538	4.08	4.71	118	145	9	15	41.6	5.8	399	21.5	3.5	141	2.1	5.5	1.09	1.09	3.31	1.1	5.37	9.47	4.893
0	316	1	52	116	58	58	77	1	2	23	0	0	0	0	0	3	1	65	50	5.02	0.45	10	50	6.12	5.07	154	183	19	19	42.7	6.48	302	24.9	3.75	143	2.16	4.44	1.88	0.82	2.71	0.91	5.46	10.6	1.895
0	317	1	58	114	73	41	86	1	1	27	0	1	0	0	0	3	1	64	51	5.29	0.29	5	50	9.34	4.94	156	243	26	23	38.3	6.85	395	24	3.85	140	2.16	4.35	2.89	0.83	2.37	1.15	4.38	10.77	1.981
0	318	1	54	126	78	48	94	1	2	24	0	0	0	0	0	2	2	65	49	4.35	0.24	5	50	9.74	4.68	144	201	89	51	45	4.99	385	25.1	3.59	141	2.12	4.41	2.04	0.74	2.61	1.06	5.34	10.67	2.067
0	319	1	52	120	70	50	86	1	2	34	1	1	1	0	0	2	2	64	50	4	0.19	5	50	7.24	4.66	138	326	30	25	47.1	6.12	407	25	4.08	142	2.36	2.28	1.12	0.77	0.93	0.58	5.4	12.3	1.274
0	320	2	63	122	79	43	93	1	1	23	0	0	0	0	0	3	1	64	50	5.2	0.84	5	112	4.37	3.42	103	143	12	20	37.6	4.76	327	26.7	3.39	142	2.17	3.77	1.57	0.85	2.08	0.84	5.3	12.47	1.744
0	321	2	49	90	65	25	73	1	1	27	0	0	0	0	0	3	1	59	58	4.69	0.39	5	50	5.64	4.35	122	195	17	22	41.7	7.69	252	24.7	4.28	142	2.26	4.51	1.37	1.27	2.39	0.85	5.27	10.81	1.154
0	322	1	58	140	89	51	89	1	2	28	0	1	1	0	0	2	2	67	58	4.78	0.62	10	50	6.76	4.42	141	187	11	16	38.3	6.8	289	24.4	3.96	141	2.1	4.34	1.54	1.19	2.27	0.88	4.93	13.41	1.539
0	323	1	37	148	114	34	125	1	2	31	1	0	1	1	0	2	2	60	50	22.13	0.19	9.5	50	12.02	6.16	180	286	175	82	42.9	5.86	383	19.9	4.01	136	2.28	4.85	2.48	0.89	2.87	1.09	5.9	13.71	1.96
0	324	1	60	110	90	20	96	1	1	25	0	0	1	0	0	3	1	57	48	5.69	0.24	5	50	8.28	4.46	140	153	38	28	45.2	6.9	321	25	3.51	142	2.3	3.51	1.36	0.88	1.83	0.8	5.36	8.93	3.772
0	325	1	47	151	103	48	117	1	1	21	0	0	1	0	0	3	1	73	45	5.08	0.43	5	1834	8.29	4.39	140	155	17	34	45	10.5	412	21.4	3.88	144	2.3	4.72	1.6	0.8	2.86	1.06	4.94	10.99	4.146
0	326	2	55	122	83	39	96	1	1	21	0	0	0	0	0	3	1	74	48	6.56	0.23	5	58	4.58	4.36	133	171	21	25	40.3	6.71	232	25.6	4.05	142	2.18	5.03	1.49	1.08	2.89	1.06	4.43	9.76	1.393
0	327	2	53	128	81	47	96	1	1	33	0	0	0	0	0	3	1	30	68	7.71	0.44	5	312	4.42	4.24	128	169	10	18	40.6	7.4	248	22.4	3.72	144	2.19	5.26	10.74	0.81	2.21	2.24	5.41	9.71	2.942
0	328	1	48	133	84	49	100	1	1	27	0	0	0	0	0	3	2	74	47	5.09	0.16	5	50	5.75	4.57	143	227	39	23	43.8	6.87	374	27.3	3.95	142	2.25	5.06	2.65	1.11	2.8	1.15	5.47	9.77	0.909
0	329	1	43	163	116	47	131	1	1	25	0	1	1	0	0	3	1	75	48	5.8	0.21	5	50	4.85	5.23	156	192	33	22	42.8	5.8	477	22.6	3.5	143	2.79	4.6	3.01	0.81	2.67	1.12	5.28	10.61	2.67
0	330	2	59	115	64	51	81	1	2	27	0	0	1	0	0	2	1	63	48	7.36	0.44	5	50	8.56	4.29	134	269	38	46	37.5	6.09	509	26.9	3.79	142	2.86	4.12	0.83	1.13	2.22	0.77	5.15	9.69	1.353
0	331	1	55	144	82	62	102	1	2	23	1	1	1	0	0	2	2	68	57	5.57	0.1	5	50	5.13	4.87	164	201	40	34	50.5	6.6	320	30.5	4.81	143	2.57	4.91	1.11	1.36	2.67	0.88	5.72	11.92	1.497
0	332	2	57	110	75	35	86	1	1	22	0	0	0	0	0	2	1	62	47	6.2	0.24	5	105	5.36	3.35	112	189	18	28	42.2	6.91	303	23.8	4.28	143	2.33	6.28	1.19	1.41	3.98	0.89	4.09	7.62	22.766
0	333	2	63	127	61	66	83	1	1	25	0	0	0	0	0	3	1	73	51	5.08	0.28	10	358	7.18	4.25	136	170	17	20	44.1	8.6	342	22.9	4.06	145	2.24	4.96	1.33	1.11	2.82	1.03	5.09	10.65	4.103
0	334	2	53	188	109	79	135	1	1	24	0	0	1	0	0	3	1	59	46	4.51	0.23	5	312	8.23	4.69	146	209	53	89	44.5	7.69	390	26.3	3.6	141	2.21	4.07	1.29	1.27	2.08	0.72	4.06	11.79	2.825
0	335	1	64	111	77	34	88	1	2	20	0	0	0	0	0	2	2	67	52	5.52	0.21	5	50	6.58	4.87	143	207	16	20	43.8	6.21	362	27.1	3.63	144	2.23	4.18	1.01	0.91	2.35	0.92	4.75	13.55	1.317
0	336	2	51	140	89	51	106	1	1	25	0	0	1	0	0	3	1	68	51	5.4	0.26	5	50	3.27	3.6	109	129	13	18	39.3	5.57	260	25.5	3.61	141	2.08	2.74	1.98	0.78	1.25	0.71	4.65	9.75	1.949
0	337	2	54	126	73	53	90	1	1	24	0	0	0	0	0	3	1	66	50	4.92	0.28	5	50	6.95	4.02	124	314	17	15	46	8.67	358	24.9	3.82	144	2.37	4.2	1.66	1.16	2.29	0.75	5.63	11.13	1.205
0	338	2	57	147	65	82	109	1	1	24	0	0	1	0	0	3	1	62	64	6.58	0.24	10	155	2.92	3.28	107	111	19	19	40.9	6.73	351	26.2	4.08	144	2.13	4.08	1.13	1.17	2.09	0.82	4.39	10.19	2.379
0	339	2	61	127	81	46	96	1	2	18	0	0	1	0	0	3	1	80	43	8.84	0.31	5	50	4.09	3.92	119	223	19	22	43.8	7	264	24.1	3.56	139	2.18	4.78	1.46	1.25	2.55	0.98	4.17	8.44	27.559
0	340	2	58	152	65	87	94	1	1	23	0	0	0	0	0	1	1	72	50	5.97	0.48	5	84	8.61	4.66	127	232	17	21	44.5	3.1	282	18	3.9	137	2.22	6.07	6.84	1.26	3.12	1.69	5.02	9.63	7.449
0	341	1	54	110	77	33	88	1	1	22	0	0	0	0	0	3	1	64	50	6.74	0.23	5	50	5.41	4.78	142	153	38	26	43.7	5.57	457	27.6	3.71	143	2.18	2.29	0.64	1.02	0.82	0.45	5.68	10.32	2.486
0	342	2	57	150	91	59	110	1	2	25	0	0	1	0	0	3	1	65	48	6.08	0.24	5	896	6.26	3.99	121	228	16	17	39.7	7.25	328	25.7	3.99	142	2.06	4.16	0.74	1.7	1.82	0.64	5.59	13.48	2.981
0	343	2	49	116	76	40	89	1	1	25	0	0	0	0	0	3	1	67	48	4.57	0.33	5	50	3.93	4.14	113	169	10	17	41.5	5.23	179	27.5	4.05	140	2.12	3.97	1.85	1.09	2.06	0.82	5.43	9.89	3.18
0	344	1	45	166	93	73	117	1	2	24	1	0	0	0	0	2	2	70	52	4.5	0.25	5	50	9.24	4.81	144	247	49	29	44.4	6.27	413	21.9	4.14	141	2.09	6.56	2.8	0.97	4.14	1.45	5.29	9.08	1.957
0	345	2	63	105	71	34	82	1	1	25	0	0	0	0	0	4	1	65	46	6.11	0.48	5	50	7.97	4.05	117	244	19	19	39.6	5.3	305	27.4	3.81	141	2.24	4.89	3.71	1.1	2.8	0.99	4.58	9.5	3.068
0	346	2	53	138	65	73	89	1	1	32	0	0	1	0	0	3	1	73	52	6.07	0.1	5	50	5.48	4.16	125	227	32	23	49.1	6.4	400	27.8	4.19	144	2.37	4.54	1.77	1.19	2.52	0.83	4.93	9.52	2.078
0	347	1	39	127	71	56	89	1	1	28	1	1	0	0	0	3	1	60	50	5.74	0.33	5	50	6.57	5.03	129	199	42	24	39.3	7.8	362	26.1	4.14	142	2.21	3.22	0.7	1.01	1.52	0.69	5.11	9.97	2.608
0	348	2	58	127	70	57	89	1	1	24	0	0	1	0	0	3	1	68	51	8.17	0.3	10.5	50	7.65	3.88	115	209	20	17	39.5	5.95	173	28.6	4.23	144	2.12	4.61	2.09	0.9	2.67	1.04	4.9	11	1.622
0	349	1	57	108	77	31	81	1	2	24	0	1	0	0	0	3	1	72	50	5.86	0.2	5	50	3.29	4.28	127	143	14	14	43.7	4	340	26.2	3.75	140	2.23	5	0.96	1.31	2.71	0.98	4.62	9.87	4.163
0	350	1	57	143	93	50	109	1	2	22	0	0	1	0	0	2	2	75	52	6.49	0.2	5	50	5.06	4.39	143	183	11	17	43.2	5.6	377	23.9	3.58	142	2.11	4.26	1.25	1.03	2.38	0.85	5.22	11.63	3.067
0	351	1	61	111	91	20	97	1	2	24	0	0	0	0	0	2	1	57	47	6.99	0.21	10	50	7.82	3.78	126	288	64	31	46.4	5.5	407	20.5	4.32	137	2.28	5.09	1.05	1.07	2.97	1.05	4.91	11.99	0.806
0	352	1	63	130	70	60	90	1	1	21	1	1	1	0	0	2	1	77	47	5.58	0.28	5	50	7.44	4.94	158	257	39	26	43.1	5.3	343	23.4	4.06	136	2.23	5.74	4.15	1.54	2.93	1.27	5.48	10.63	2.322
0	353	2	48	111	70	41	83	1	1	23	0	0	0	0	0	2	1	69	50	4.87	0.22	5	158	5.52	3.87	115	195	8	14	39.5	5.1	189	25.5	3.77	142	2.17	4.77	1.46	1.16	2.6	1.01	4.2	9.68	1.943
0	354	1	64	119	84	35	95	1	1	27	1	0	0	0	0	3	1	62	55	5.16	0.27	10	50	6.55	4.75	152	194	13	21	42.2	5.34	409	24.7	3.97	139	2.15	4.03	2.11	0.75	2.34	0.94	5.3	13.24	16.483
0	355	2	49	120	88	32	98	1	1	22	0	0	0	0	0	3	1	63	48	6.61	0.34	5	50	3.68	4.18	130	130	17	21	44.8	5.19	396	22.5	3.29	143	2.16	2.35	1.41	0.69	1.06	0.6	5.37	11.5	4.065
0	356	1	49	137	88	49	104	1	1	26	0	0	1	0	0	3	1	62	54	5.4	0.27	5.3	50	3.98	4.72	145	191	243	333	41.2	8.5	343	20.9	4.2	144	2.16	3.21	2.21	0.63	1.63	0.95	6.34	21.73	0.019
0	357	1	48	125	87	38	99	1	2	19	0	0	0	0	1	2	2	68	47	5.6	0.28	5	50	7.03	4.68	141	241	48	33	43	7.02	420	25.1	3.89	138	2.15	5.44	0.73	1.53	3.01	0.9	6.11	3.86	3.124
0	358	2	64	124	78	46	93	1	1	27	0	0	0	0	0	2	1	70	45	9.36	0.3	5	50	3.74	4.12	124	138	13	17	44.2	6.4	270	24.1	3.41	142	2.22	4.65	0.75	1.25	2.53	0.87	4.74	13.94	1.364
0	359	1	46	130	97	33	108	1	1	36	0	1	1	0	0	1	1	68	59	10.8	0.22	5	687	6.55	4.28	139	182	21	21	43.7	5	455	22.4	3.73	142	2.22	4.2	1.28	1.07	2.25	0.88	5.32	12.09	4.652
0	360	2	52	101	72	29	81	1	2	21	0	0	0	0	0	4	3	69	44	5.29	0.2	5	50	6.2	4.29	135	252	11	18	44.2	3.4	222	26.2	3.59	142	2.22	6.62	1.96	1.38	4.03	1.21	5.25	11.11	1.279
0	361	2	55	144	90	54	108	1	1	19	0	0	1	1	0	3	1	72	49	7.14	0.26	5	50	7.31	4.18	120	200	16	17	43	5.2	169	25.6	4.12	141	2.45	5.3	1.04	1.64	2.78	0.88	4.9	15.54	1.315
0	362	2	52	137	87	50	103	1	1	22	0	0	1	0	0	3	1	62	48	4.84	0.36	5	50	5.77	4.09	126	204	43	33	46	7.9	257	23.7	3.51	140	2.3	4.13	1.02	1.06	2.27	0.8	6.26	12.87	3.786
0	363	1	53	107	82	25	90	1	1	25	0	0	1	0	0	3	2	66	47	5.96	0.22	5	263	7.01	4.91	148	207	12	14	42.2	5.1	486	26.3	3.93	141	2.3	3.92	1.33	0.77	2.29	0.86	5.83	15.22	2.772
0	364	1	47	120	80	40	93	1	1	22	1	0	0	0	0	3	1	63	54	4.77	0.19	10	50	8.13	4	134	184	12	14	40.8	9.36	431	28.5	3.85	142	2.27	4.5	1.58	1.22	2.28	1	5.39	8.22	1.913
0	365	1	52	127	88	39	101	1	2	22	1	1	0	0	0	2	2	59	52	5.92	0.45	30.8	50	9.77	4.18	132	222	25	21	50	4.2	406	26.9	4.3	142	2.5	2.5	3.21	0.97	0.79	0.74	5.9	10.36	9.968
0	366	2	53	139	89	50	105	1	1	21	0	0	0	0	0	3	1	69	48	5.34	0.23	5	121	4.07	4.25	125	229	11	21	42.7	5	207	23.8	4.14	142	2.24	6.2	1.92	1.39	3.56	1.25	4.59	12.11	4.41
0	367	2	64	127	97	30	107	3	1	25	0	0	1	1	1	3	1	74	45	10.11	0.54	5	1621	4.54	3.52	112	180	9	14	37.5	6.3	214	29	4.17	143	2.13	6.49	2.68	1.46	3.76	1.27	5.17	11.62	2.995
0	368	2	64	147	80	67	102	1	1	31	0	0	1	0	1	3	1	70	52	6.99	0.96	5	50	4.61	4.09	128	242	442	197	45	7	238	28.2	3.57	144	2.25	5.42	1.29	1.44	2.98	1	4.73	12.9	1.914
0	369	1	55	121	80	41	93	1	2	27	1	1	1	0	0	2	1	72	49	4.77	0.16	5	50	7.72	4.88	151	254	46	26	48.7	6	453	21.6	3.95	139	2.28	2.13	1.05	0.69	0.91	0.53	6.47	13.08	1.716
0	370	2	51	150	97	53	114	1	1	29	0	1	1	0	0	2	1	73	51	5.21	0.23	9.3	50	8.78	4.22	122	116	22	21	43.2	8.6	333	26.4	3.78	142	2.3	4.49	2.45	1.12	2.39	0.98	3.98	9.73	4.085
0	371	2	59	122	86	36	98	1	2	25	0	0	0	0	0	2	1	60	43	6.51	0.23	5	50	7.18	4.5	138	210	18	16	45.4	4.61	322	27.1	3.78	142	2.29	4.11	1.36	1.03	2.24	0.84	4.4	11.97	3.135
0	372	1	57	100	60	40	73	1	2	21	1	1	0	0	0	3	1	74	49	7	0.13	5	50	7.09	4.78	145	172	13	20	41.8	6	344	23.1	3.76	140	2.13	2.98	1.34	1.13	0.83	0.51	3.61	8.51	2.797
0	373	1	46	145	100	45	115	1	1	33	1	0	1	0	0	2	1	64	54	9.22	0.18	5	50	7.05	5.07	156	274	45	35	46	2.8	450	21.6	3.54	140	2.23	2.95	1.05	0.68	11.69	0.58	5.73	13.32	0.635
0	374	2	58	108	61	47	76	1	2	22	0	0	0	0	1	1	1	67	53	6.07	0.66	5	63	5.8	3.58	111	178	12	17	42.2	7.34	405	25.9	3.75	143	2.16	4.78	1.25	1.27	2.6	0.91	5.28	11.85	1.472
0	375	1	52	156	118	38	130	1	1	36	0	0	1	0	0	3	1	33	57	6.83	0.26	5	549	7.04	5.08	156	144	26	22	41.5	8.13	407	26.1	3.91	143	2.23	5.47	1.98	0.93	3.39	1.15	5.68	9.48	2.106
0	376	2	55	142	88	54	106	1	1	25	0	0	0	0	0	2	1	74	45	6.22	0.1	5	50	8.1	4.06	124	240	16	24	45.4	5.8	361	26.6	3.79	140	2.37	5.65	1.21	1.9	2.77	0.98	4.65	13.42	3.073
0	377	1	42	128	92	36	104	1	1	24	1	1	0	1	0	3	1	48	57	11.18	0.41	5	264	8.38	6.02	184	183	30	28	47.5	5.4	310	24.5	4.11	141	2.32	6.3	4.74	1.14	3.61	1.55	5.18	11.59	1.86
0	378	2	62	114	80	34	91	1	1	21	0	0	0	0	0	3	1	65	48	5.5	0.23	5	50	5.1	3.41	110	157	11	18	42.8	5.9	350	25.7	3.6	141	2.31	4.3	4.24	1.03	2	1.27	5.16	11.32	3.871
0	379	1	40	152	112	40	125	1	1	31	0	0	1	0	0	3	1	37	63	4.4	2.12	5	7560	7	4.86	144	196	67	36	37.3	6.1	659	20.5	4.5	145	2.21	3	0.99	0.63	1.7	0.67	4.96	17.23	4.141
0	380	2	53	116	81	35	92	1	1	29	0	0	1	0	0	3	1	66	50	6.1	0.2	5	50	6.28	4.53	136	290	15	16	46.1	6.2	340	28.4	4.14	143	2.65	3.42	1.5	0.75	1.93	0.74	5.04	9.98	3.669
0	381	2	63	122	78	44	92	1	1	22	0	0	1	0	0	3	1	75	53	7.65	0.32	5	50	7.46	4	129	216	18	26	48.2	5.3	268	24.6	4.29	141	2.37	6.5	1.11	1.41	3.91	1.18	4.75	10.75	2.03
0	382	2	62	113	72	41	85	1	2	23	0	0	0	0	0	3	1	63	42	6.69	0.22	5	50	4.82	3.82	117	161	21	19	41	5.5	234	22.2	3.36	141	2.06	5.33	1.61	0.98	3.11	1.24	4.42	8.86	7.41
0	383	1	50	112	74	38	86	1	1	25	1	1	0	0	0	3	1	41	64	4.7	0.41	5	186	5.89	4.8	148	141	43	28	43.4	7.1	275	24.5	4.34	140	2.22	4.41	2.68	1.02	2.36	1.03	4.51	10.74	3.995
0	384	2	58	144	93	51	110	1	1	26	0	0	1	0	0	3	1	66	51	5.48	0.26	5	50	6.61	4.09	129	203	11	18	43.9	5.6	304	27	3.49	141	2.23	4.48	1.81	1.11	2.37	1	4.38	11.64	1.328
0	385	2	63	121	70	51	87	1	1	30	0	0	0	1	0	3	1	69	50	6.24	0.33	5	75	5	3.78	113	199	18	17	41	6.6	235	26.8	3.62	142	2.17	4.4	1.75	0.9	2.53	0.97	5.18	10.86	2.426
0	386	1	48	106	71	35	82	1	1	31	1	0	0	0	0	3	1	61	56	5.37	0.2	9.1	50	6.99	4.8	137	277	66	76	43.4	6.7	397	22.5	3.88	142	2.23	4.19	1.29	1.08	2.19	0.92	5.03	14.72	1.723
0	387	2	48	123	86	38	97	1	1	25	0	0	0	0	0	3	1	68	55	4.56	0.4	10	66	4.72	3.4	88	179	7	9	39.7	5.45	183	23.7	3.92	139	2.1	4.42	0.94	1.35	2.09	0.98	3.98	9.99	27.122
0	388	2	52	135	80	55	98	1	1	21	0	0	0	0	0	3	1	69	48	4.95	0.12	5	50	7.02	3.92	118	278	11	14	42.3	4.4	221	23.3	3.75	140	2.19	4.47	1.62	0.82	2.67	0.98	5.47	12.68	1.598
0	389	1	65	106	82	24	106	1	1	27	1	1	1	0	1	2	1	75	50	8.31	0.71	5	1002	5.65	3.98	124	158	13	23	44.7	5.4	322	22.7	4.32	140	2.25	3.79	1.88	1.14	1.78	0.87	4.11	11.16	1.94
0	390	1	63	129	88	41	101	1	1	22	0	0	0	0	0	3	1	67	48	7.7	0.25	5	50	6.05	4.66	135	128	11	15	42	7.5	401	24.8	3.85	140	2.25	5.02	1.99	1.28	2.67	1.07	4.74	12.01	2.271
0	391	2	51	118	85	33	96	1	1	21	0	0	0	0	0	3	1	61	52	5.02	0.34	5	50	6.13	3.98	102	239	13	18	44.7	4.3	203	23.8	3.79	140	2.22	3.21	1.3	0.81	1.65	0.75	5.38	9.39	3.567
0	392	2	52	115	67	48	83	1	1	22	0	0	1	0	0	2	1	70	48	10.94	0.31	35.5	232	10.21	3.32	87	220	12	10	38.2	14.2	201	17.3	2.39	134	2.07	3.29	2.18	0.7	1.58	1.01	3.67	10.95	3.224
0	393	2	57	111	60	51	77	1	1	22	0	0	1	0	0	3	1	59	56	3.79	0.27	5	50	7.01	3.95	124	252	20	18	44.2	7	365	23.3	3.87	142	2.28	5.55	2.69	1.06	3.19	1.3	5.43	13.63	2.005
0	394	1	57	132	92	40	105	1	2	23	0	0	0	1	0	2	2	76	50	7.05	0.2	5	50	6.12	5.53	167	158	46	23	48.8	6.89	292	24.9	4.48	141	2.44	3.67	1.05	1.08	1.9	0.39	6.19	11.15	4.48
0	395	2	61	121	70	51	87	1	2	27	0	0	1	0	0	3	1	73	47	6.51	0.23	5	101	9.15	4.29	136	231	49	35	46.6	5.4	279	24.6	3.75	143	2.5	4.32	1.2	0.9	2.52	0.9	4.91	11.01	1.991
0	396	2	49	91	71	20	77	1	2	25	0	0	0	1	0	2	3	61	48	7.64	0.29	5.8	50	6.69	4.96	130	214	16	18	43.8	4.6	207	21	3.88	144	2.33	3.65	1.32	0.76	2.07	0.8	5.42	12.97	2.63
0	397	1	46	134	79	55	97	1	1	25	0	0	1	0	0	3	1	73	52	4.86	0.27	5	50	8.67	4.92	142	238	22	16	43.4	7.55	420	28.1	3.5	137	2.42	2.81	1.41	1.13	1.08	0.6	5.44	15.92	1.975
0	398	1	34	150	72	78	98	1	1	30	1	0	1	0	0	3	2	76	48	6.03	0.22	5	50	6.75	4.76	140	266	54	24	42.8	4.05	292	28.8	3.26	144	2.32	2.6	1.39	0.64	1.31	0.65	5.71	13.19	1.21
0	399	2	55	126	84	42	98	1	2	23	0	0	0	0	0	2	1	73	45	5.96	0.3	48	50	5.59	3.98	107	249	23	23	40.2	5.97	243	24.6	3.88	145	2.29	3.04	1.24	0.92	1.46	0.66	3.94	9.99	8.104
0	400	2	50	160	89	71	112	1	1	41	0	0	1	1	0	3	1	64	48	10.29	0.38	5	50	5.19	4.47	132	100	148	88	39	4.68	458	25.3	3.71	142	2.31	4.89	1.61	1.51	2.39	0.99	5.7	14.8	3.823
0	401	1	64	130	85	45	100	1	1	23	1	1	0	0	0	3	1	64	52	6.8	0.34	46.9	290	8.69	4.54	154	317	16	16	36.9	11.3	521	88	2.76	139	2.32	4.41	3.02	0.65	2.53	1.23	5.43	14.03	2.748
0	402	2	58	141	83	58	102	1	1	34	0	0	1	0	0	3	1	70	54	6.33	0.31	5	63	6.68	4.14	127	184	29	25	41.6	6.3	397	23.3	3.13	143	2.34	5.64	1.65	1.18	3.36	1.1	4.6	10.57	2.072
0	403	1	55	128	90	38	102	1	1	26	0	0	1	0	0	3	1	60	51	6.14	0.22	5	145	7.96	4.38	142	156	31	23	46.6	4.9	396	21.3	3.77	142	2.37	2.47	1.78	0.67	1.1	0.7	5.18	12.31	0.764
0	404	1	40	129	82	47	97	1	1	21	0	1	0	0	0	3	1	68	49	4.8	0.25	10	50	5.45	5.3	169	138	28	26	46.3	6.17	370	29.7	4.42	141	2.28	4.31	1.09	1.26	2.06	1.03	4.86	12.07	3.347
0	405	1	58	141	84	57	103	1	1	29	1	0	0	1	0	3	1	68	53	6.51	0.25	5	50	7.68	4.68	150	214	54	27	48.9	8	260	23.2	3.63	146	2.33	2.98	0.81	0.9	1.4	0.68	5.08	11.44	1.261
0	406	2	58	152	100	52	117	1	1	31	0	0	1	0	0	1	1	67	50	4.99	0.88	5	50	7.02	4.17	129	231	18	15	42.7	7.68	290	28.2	4.46	142	2.31	4.9	1.34	1.41	2.36	1.13	5.14	10.4	1.039
0	407	2	56	135	76	59	95	1	1	24	0	0	1	1	0	3	1	79	48	6.66	0.43	5	50	4.66	4.52	138	162	10	25	42.4	7.07	476	21.4	4.05	140	2.23	6.59	3.45	0.97	4.14	1.48	5.08	7.93	1.464
0	408	2	44	104	67	37	79	1	1	19	0	0	0	0	0	2	1	75	41	6.89	0.32	5	50	5.24	3.98	92	359	10	16	40.7	6.5	322	23	4.06	140	2.19	4.65	0.61	1.05	2.69	0.91	4.29	11.17	2.518
0	409	2	55	118	91	27	100	1	1	27	0	0	1	0	0	3	1	75	48	5.31	0.26	5	50	9.73	4.44	129	248	26	33	44.1	6.6	328	23.4	4.17	143	2.33	5.35	2.13	0.96	3.02	1.37	5.84	11.98	1.891
0	410	2	54	103	69	34	80	1	2	19	0	0	0	1	0	2	2	72	45	8.35	0.16	5	50	5.87	4.15	123	209	11	15	44.2	4.9	112	21.1	4.08	143	2.33	2.64	1.74	0.9	1.01	0.73	4.27	13.21	0.975
0	411	2	63	131	69	62	89	1	1	28	0	0	0	0	0	3	1	76	52	5.86	0.43	5	50	4.34	4.19	127	261	33	24	44.7	9.7	333	27.6	3.84	143	2.3	5.01	0.87	1.1	2.82	1.09	5.1	11.3	3.356
0	412	1	62	161	100	61	120	1	1	23	0	0	1	0	0	3	1	58	48	6.88	0.1	5	302	6.28	4.29	139	175	12	14	41.3	7.47	410	27.1	3.76	143	2.17	5	1.31	1.2	2.6	1.2	4.68	16.62	2.717
0	413	1	38	125	78	47	93	1	1	24	1	1	0	0	0	3	1	72	47	8.39	0.54	46.1	50	8.88	4.94	163	174	32	51	45.5	5.5	383	20.9	3.44	140	2.24	3.64	1.03	1.16	1.66	0.82	5.65	12.88	0.917
0	414	2	35	132	99	33	110	1	1	33	0	0	1	0	0	3	1	64	52	5.48	0.27	10	50	6.04	4.49	140	188	43	28	45.7	5	458	21.6	3.74	141	2.27	4.97	1.57	1.16	2.6	1.21	4.79	12.42	4.216
0	415	2	62	112	69	43	83	3	1	23	0	0	0	0	1	3	1	67	50	4.87	0.38	10	50	5.79	4.34	129	271	52	32	44.1	7.3	345	22.5	4.04	142	2.35	5.77	1.51	1.02	3.41	1.34	4.87	8.94	3.357
0	416	1	58	123	80	43	94	1	1	22	1	1	1	0	0	3	1	51	52	4.69	5.73	10	50	7.75	4.34	136	376	18	15	40	5.5	429	27	4.26	143	2.25	3.64	1.17	0.71	1.85	1.08	4.7	12.1	2.17
0	417	2	61	122	75	47	90	1	1	23	0	0	1	0	0	1	1	69	53	4.7	0.16	5	118	6.63	3.95	115	184	6	13	43	5	189	21	3.8	144	2.16	3.79	0.86	1.03	1.84	0.92	4.39	11.63	1.997
0	418	1	41	117	62	55	80	1	1	46	0	0	0	0	0	2	1	70	46	4.77	0.28	5	50	4.94	4.96	144	177	26	18	44	4.5	324	23	3.98	141	2.32	4.26	1.32	1.13	2.11	1.02	4.54	11.89	1.691
0	419	1	50	148	76	72	100	1	2	27	0	1	0	1	0	2	2	67	50	5.96	0.27	5	50	9.65	5.16	155	240	25	28	47.5	7.2	339	21.8	4.03	140	2.31	5.61	2.55	0.81	3.36	1.44	6.02	15.14	1.994
0	420	1	47	148	90	58	109	1	1	25	1	0	0	0	0	3	1	69	58	6.59	0.33	5	118	7.6	4.25	125	265	21	26	40.6	4.9	350	22.3	3.86	140	2.18	3.21	1.26	0.94	1.44	0.83	3.95	12.17	1.047
0	421	1	52	138	82	56	100	1	1	22	1	0	0	1	0	3	1	62	47	5.52	0.18	5	50	8.71	5.01	158	157	20	15	47.9	5.1	324	23.2	4.11	139	2.41	4.82	2.06	1.18	2.38	1.26	4.85	10.62	1.324
0	422	2	47	141	91	50	107	1	1	26	0	0	0	1	0	3	1	70	51	14.41	0.26	11.8	60	5.24	4.31	118	136	41	35	41.3	3.7	234	20.7	3.36	135	2.12	3.33	7.78	0.54	1.4	1.34	4.43	11.7	3.755
0	423	2	64	157	100	57	119	1	1	32	0	0	0	0	0	3	1	66	49	9.72	0.26	5	70	5.19	4.06	124	236	33	19	45.3	6.2	266	23.7	3.63	142	2.31	5.05	1.46	1.27	2.59	1.19	4.5	10.3	1.936
0	424	2	48	119	78	41	91	1	1	27	0	0	0	0	0	3	1	68	49	6.11	0.33	5	50	7.27	4.23	133	253	14	18	46.3	4.7	280	21	4.1	138	2.25	2.92	1.05	1	1.7	0.75	4.02	9.65	5.205
0	425	1	59	137	90	47	105	1	2	29	0	1	1	0	0	1	1	61	53	7.3	0.2	5	50	5.08	4.42	134	151	22	20	41.8	6.7	245	27.3	3.9	141	2.26	3.71	1.66	0.92	1.79	1	4.67	10.27	4.254
0	426	1	54	123	93	30	103	1	2	24	0	1	1	0	0	3	2	72	49	5.72	0.23	5	50	5.53	4.54	138	164	22	13	42.1	6.8	426	24.2	3.99	141	2.21	3.88	1.13	0.86	1.94	1.08	4.57	10.48	6.102
0	427	1	44	110	62	48	78	1	1	28	0	1	0	0	0	3	2	61	52	5.9	0.94	9.7	50	8.16	4.7	148	281	16	17	38.9	6.1	456	25.5	3.65	140	2.1	4.58	2.15	0.72	2.5	1.36	4.91	10.32	1.132
0	428	1	58	119	82	37	94	1	2	27	1	0	1	0	0	2	3	69	49	7.13	0.23	5	50	5.03	5.92	129	190	17	17	41.3	6.1	467	27.4	4.02	141	2.13	4.34	1.46	0.7	2.38	1.26	4.89	10.1	1.647
0	429	2	58	134	75	59	94	1	2	23	0	0	0	0	0	2	1	75	44	9.99	0.2	5	152	6.37	4.46	131	284	20	19	46	3.6	402	23.4	3.96	141	2.37	3.55	2.05	1.24	1.44	0.87	4.4	9.61	2.792
0	430	2	59	137	69	68	91	1	1	26	0	0	1	1	0	3	1	75	48	7.1	0.13	5	249	3.9	3.48	100	152	20	24	44.2	6.7	347	25.9	3.94	143	2.18	5.18	2.32	1.02	2.69	1.47	4.6	9.58	2.124
0	431	2	47	108	77	31	87	1	2	20	0	0	0	0	0	2	2	72	45	5.6	0.19	5	50	6.1	3.83	116	274	8	15	44.4	4.6	230	28.6	4.35	141	2.13	4.24	0.98	1.02	2.14	1.08	4.06	9.05	2.26
0	432	1	52	117	74	43	88	1	2	20	1	0	1	0	1	2	1	66	44	6.34	0.18	15.6	50	4.73	4.35	137	225	21	22	43.1	5.8	362	23.6	3.79	141	2.24	3.1	0.83	0.9	1.34	0.86	4.73	11.25	1.297
0	433	2	51	129	84	45	99	1	1	24	0	0	0	0	0	3	1	67	43	5.49	0.2	5	115	6.21	3.99	127	133	72	41	43.3	6.4	197	28.5	3.51	144	2.29	5.78	0.89	1.79	2.88	1.1	4.88	10.84	3.308
0	434	2	54	210	122	88	151	1	1	29	0	0	1	0	0	2	1	68	51	5.4	0.12	5	384	10.13	4.23	133	265	22	21	41.5	5.41	360	24.7	3.71	142	2.22	3.49	1.27	1.29	1.44	0.76	4.73	12.94	2.543
0	435	1	63	128	62	66	84	1	2	20	0	0	0	0	1	2	1	69	54	5.45	0.58	5	65	5.08	4.19	124	210	10	15	43	7.5	374	24.5	4.72	143	2.1	2.47	0.79	1	0.83	0.64	4.65	11.17	1.561
0	436	1	43	101	66	35	77	1	1	20	1	0	0	0	0	3	1	72	51	5.18	0.2	5	51	5.77	3.88	115	86	18	21	42.4	6.03	289	26.6	3.59	140	2.12	3.68	1.02	1	1.78	0.9	4.56	15.44	1.105
0	437	2	64	139	85	54	103	1	1	25	0	0	1	0	0	2	1	78	57	5.42	0.31	10	50	5.78	3.71	123	214	17	17	39.6	8.24	249	25	4.49	140	2.15	6.1	1.23	1.38	3.26	1.5	3.8	11.3	3.922
0	438	1	63	128	81	47	96	1	1	28	0	0	1	0	0	3	1	65	53	5.44	0.26	5	494	4.28	4.21	126	140	31	22	39.3	7.19	470	26.8	4.11	141	2.21	4.21	1.63	0.78	2.23	1.2	4.31	11.63	1.171
0	439	1	55	127	91	36	103	1	2	27	1	1	1	0	0	2	2	60	51	8.57	0.35	5	547	6.87	4.75	147	187	20	22	43.5	6.6	373	24.6	3.86	144	2.34	4.85	2.61	0.97	2.52	1.36	4.53	9.68	1.611
0	440	2	56	112	82	30	92	1	2	20	0	0	0	0	0	2	3	66	47	7.41	0.23	5	50	5.38	3.87	113	209	19	19	44.3	4.4	242	28.9	3.6	143	2.29	4.24	1.03	1.46	1.84	0.94	4.3	12.89	3.4
0	441	1	63	136	71	65	92	1	2	23	0	0	1	1	0	3	1	64	54	4.46	0.19	5	193	7.91	4.56	134	227	23	21	46.7	4.2	272	27.5	4.23	144	2.26	2.51	0.62	0.9	0.89	0.72	4.63	12.73	3.193
0	442	2	51	137	96	41	109	1	1	28	0	0	0	0	0	3	1	66	49	5.04	0.31	5	50	5.27	4.79	141	178	18	18	48.2	5.6	304	22	3.74	142	2.3	4.42	1.55	0.98	2.32	1.12	4.29	14.2	1.62
0	443	1	60	136	82	54	100	1	1	27	0	0	1	0	0	3	1	52	52	6.04	0.24	9.9	43	4.54	4.64	143	220	12	18	41.4	5.1	378	20	3.49	139	2.27	4.09	1.52	0.85	1.96	1.28	4.64	14.64	1.665
0	444	2	58	137	87	50	103	1	1	29	0	0	1	0	0	3	1	67	49	4.96	0.54	5	182	6.14	4.47	138	302	20	23	49.1	6	434	27.6	3.61	143	2.37	7.12	2.84	1.07	3.99	2.06	4.31	12.85	2.564
0	445	1	51	107	88	19	94	1	1	22	0	0	1	0	0	3	1	73	48	7.74	0.14	5.2	50	9.36	5.11	151	187	28	26	51.8	6	523	25.5	2.77	146	2.4	4.53	2.06	0.95	2.36	1.22	5.27	10.64	2.915
0	446	1	50	132	71	61	91	1	1	22	0	0	0	0	0	2	1	70	48	4.93	0.19	5	50	10.49	5.15	163	185	22	16	39.1	5.53	462	25.1	3.44	142	2.14	5.25	1.41	1.19	1.67	1.39	4.51	9.06	2.46
0	447	1	42	139	91	48	107	1	1	32	1	0	1	0	0	3	2	73	57	6.41	0.18	5	50	8.51	4.76	142	242	32	16	50	7.3	359	22	3.7	144	2.32	2.72	1.23	0.96	1.11	0.65	4.44	12.59	1.944
0	448	1	55	125	84	41	97	1	2	29	1	1	1	0	0	2	1	71	50	5.13	0.18	5	50	5.49	4.81	152	153	21	23	42	6.9	390	22.1	3.84	145	2.35	3.87	1.06	0.79	2.09	0.99	4.97	12.3	1.197
0	449	1	53	100	63	37	75	1	1	24	0	0	1	0	0	3	1	71	45	4.89	6.04	5	50	7.82	4.68	150	285	19	17	47.7	7.3	332	22	3.98	137	2.34	5.64	1.89	1.41	2.92	1.3	4.36	12.87	5.616
0	450	1	41	123	77	46	92	1	1	24	1	0	1	0	0	3	1	70	49	5.28	0.18	10	60	5.87	4.51	143	159	27	21	39.2	5.2	330	22.4	4.07	138	2.15	4.16	1.35	0.77	2.24	1.15	4.55	13.81	1.387
0	451	2	65	125	77	48	93	1	1	22	0	0	0	1	0	3	1	68	44	17.47	0.31	5	118	5.15	4.27	138	161	17	22	40.1	6	300	26.1	4.28	141	2.26	5.18	1.37	1.3	2.66	1.22	3.77	12.05	1.582
0	452	1	62	116	77	39	90	1	2	22	1	1	1	0	0	2	1	70	52	6.98	0.27	5	68	5.52	4.8	150	156	25	22	43.4	6.7	334	21	3.91	139	2.27	4.04	0.9	1.39	1.75	0.9	4.54	10.55	1.092
0	453	1	53	129	77	52	94	1	1	23	1	0	0	0	0	3	1	60	50	6.34	0.2	5	78	7.3	4.63	147	153	24	21	42.1	4.89	269	29.1	3.75	141	2.24	4.72	3.11	0.79	2.51	1.42	4.31	12.96	1.336
0	454	2	56	126	70	56	88	1	1	17	0	0	0	1	0	3	1	68	45	6.16	0.29	5	50	6.87	4.41	137	253	16	15	49	3.6	244	21.4	3.77	140	2.4	5.71	3.47	1	3.04	1.67	4.98	8.77	1.138
0	455	1	38	105	76	29	85	1	2	27	0	0	1	0	0	3	2	67	53	6.64	0.16	5	50	7.34	4.89	151	247	51	28	47.3	4.6	434	20.8	3.59	139	2.44	3.37	1.89	0.94	1.53	0.9	4.42	12.01	1.952
0	456	1	56	146	86	60	106	1	1	24	1	1	1	0	0	3	1	64	52	4.94	0.17	10	184	4.86	4.42	142	171	25	18	39.6	6.59	595	25.6	3.45	144	2.26	4.54	3.9	1.33	1.95	1.26	3.56	9.33	2.289
0	457	2	48	135	89	46	104	1	1	28	0	0	0	0	0	3	1	71	51	5.64	0.23	5	50	4.58	3.88	75	253	13	14	43.5	4.7	160	22.9	4.04	141	2.26	3.09	3.55	0.73	1.35	1.01	4.42	8.31	1.88
0	458	1	62	136	87	49	103	1	2	24	1	0	1	0	0	2	1	63	52	5.66	0.46	5	125	9.4	4.6	146	318	14	17	42.6	5.2	407	24.7	4.11	140	2.33	4.77	2.03	1.2	2.32	1.25	4.35	10.39	1.679
0	459	2	55	163	94	69	117	1	2	25	0	0	1	0	0	2	1	62	45	5.37	0.26	5	101	6.96	4.39	131	191	17	18	42.8	5.9	306	22.9	4.06	143	2.31	5.59	4.04	0.98	2.96	1.65	4.08	7.9	3.809
0	460	1	58	143	86	57	105	2	2	33	0	0	1	1	1	4	2	65	54	5.98	0.27	6.2	50	8.58	5.32	154	265	49	35	52.8	6.1	369	19.4	3.6	141	2.43	3.99	0.81	0.86	2.09	1.04	4.42	10.83	1.354
0	461	2	57	97	74	23	81	1	2	25	0	0	0	0	0	2	2	67	48	6.6	0.12	5	60	4.65	3.63	111	190	13	17	45.4	5.9	318	23.9	3.96	145	2.34	3.97	1.34	1.43	1.71	0.83	3.98	10.84	1.42
0	462	1	57	136	89	47	104	1	1	25	0	0	1	0	0	3	1	73	52	5.59	0.38	11.6	50	5.21	4.62	138	153	34	27	41.4	5.2	288	22.8	4.06	143	2.22	3.58	1.74	0.71	1.84	1.03	4.35	12.66	2.66
0	463	2	53	128	74	54	92	1	1	24	0	0	0	0	0	3	1	68	52	5.1	0.28	5	106	3.84	3.92	122	85	11	22	54.3	5.6	337	26.3	4.22	143	2.6	5.93	2.45	1.35	3.24	1.34	4.76	11.39	2.622
0	464	1	58	115	83	32	93	1	2	31	1	1	1	0	0	2	2	60	47	4.95	0.28	5	50	7.57	4.5	143	231	37	22	49	5.9	449	26.3	3.94	142	2.34	3.68	1.16	1.19	1.64	0.85	4.1	10.76	3.111
0	465	1	36	127	82	45	97	1	1	34	1	1	1	0	0	3	1	66	43	6.97	0.34	5	50	4.61	5.02	140	181	35	35	47.2	3.9	290	23.2	3.59	142	2.28	2.84	3.89	0.52	1.38	0.94	4.84	8.5	1.497
0	466	1	61	133	77	56	95	1	2	26	1	1	0	1	0	3	2	73	53	13.34	0.21	5	71	6.36	4.58	147	333	24	13	42	7.12	212	25.5	4.11	140	2.24	3.94	2.08	0.8	2.08	1.06	4.15	9.9	1.302
0	467	1	64	134	82	52	99	1	1	23	0	0	1	0	0	3	1	72	50	4.94	0.25	5	252	4.72	4.09	129	129	9	15	39.2	4.4	186	24.4	3.9	141	2.17	3.49	1.34	1.01	1.66	0.82	4.35	11.26	1.02
0	468	2	53	142	82	60	102	1	1	18	0	0	0	0	0	3	1	68	47	5.79	0.23	5	65	3.88	3.97	122	149	12	20	47.7	5.3	239	24	3.91	145	2.47	5.04	0.63	1.72	2.42	0.9	3.95	9.4	0.944
0	469	2	50	138	73	65	94	1	1	24	0	0	0	0	0	3	1	70	46	4.23	0.2	5.9	68	8.49	5.04	149	332	101	90	47.6	3.5	270	22.4	4.19	142	2.45	2.91	1.07	1.11	1.16	0.64	5.72	13.62	1.004
0	470	1	59	133	83	50	99	1	1	23	1	1	0	0	0	3	1	67	51	4.42	0.81	5	159	6.42	4.35	135	197	14	18	38.6	6.49	508	21.7	4.2	142	2.16	5.95	1.99	1.45	3.19	1.31	5.19	11.69	2.711
0	471	1	57	112	87	25	95	1	2	27	0	1	1	0	0	2	1	58	58	5.13	0.41	98.3	896	6.84	4.85	159	188	19	20	38.9	9	518	20.8	4.31	141	2.33	2.46	1.23	0.71	1.07	0.68	5.21	15.98	0.889
0	472	1	58	127	85	42	99	1	1	24	0	0	1	0	0	3	2	72	50	7.03	0.12	5	50	4.39	4.62	142	154	151	59	41	5.2	407	24.3	3.68	141	2.34	3.96	1.1	1.18	2.02	0.76	5.21	10.1	3.553
0	473	1	36	158	103	55	121	2	2	23	1	1	1	0	0	2	3	64	49	7.56	0.38	12.9	50	7.67	4.22	132	326	58	81	47.6	5.4	986	23.6	2.95	137	2.38	7.22	2.42	1.9	3.66	1.66	3.54	11.62	0.302
0	474	1	44	134	99	35	110	1	1	29	0	1	1	0	0	3	1	42	50	4.92	0.29	5	50	5.65	4.79	146	193	19	16	43.7	7.4	320	25.2	3.62	142	2.31	5.1	3.92	0.94	2.76	1.4	4.46	11.31	2.441
0	475	2	57	151	76	75	101	1	1	22	0	0	0	0	0	3	1	63	52	5.3	0.23	5	50	6.96	4.68	138	236	11	13	45.8	3.9	261	23.6	3.56	143	2.29	5.18	1.14	0.95	2.86	1.38	4.78	9.22	4.305
0	476	1	46	141	107	34	118	1	2	30	1	0	1	0	0	3	2	77	42	7.44	0.24	5	50	8.77	5.1	155	195	47	29	41.6	6.6	615	25.5	3.5	141	2.34	4.2	4.04	0.87	2.17	1.16	4.81	15.79	1.297
0	477	2	45	124	81	43	95	1	2	24	0	0	1	1	0	2	3	61	49	8.4	0.13	5	50	7.71	5.03	149	226	12	12	50	6.8	298	24.9	4.32	140	2.51	4.27	2.76	1.26	2.02	0.99	5.04	13.43	5.185
0	478	1	62	172	86	86	114	1	2	27	0	0	1	0	0	2	2	71	48	5.74	0.31	5	2317	9.6	4.25	133	267	9	22	42.6	8	486	20.3	3.86	144	2.16	4.32	2.43	0.89	2.3	1.13	4.72	16.01	3.908
0	479	1	43	125	76	49	92	1	1	26	0	0	1	0	0	2	2	70	54	6.15	0.3	5	50	7.14	4.24	131	176	19	17	42.8	4.6	310	23.6	4.48	141	2.33	2.85	0.99	1.14	1.13	0.58	3.67	12.61	5.03
0	480	1	47	121	86	35	97	2	2	26	0	0	0	0	0	2	2	62	46	5.76	0.2	5	50	6.53	5.42	165	245	21	18	47.8	5.5	529	27.6	4.07	146	2.63	4.82	4.47	0.9	2.59	1.33	4.68	9.78	0.351
0	481	1	57	108	82	26	90	1	1	27	0	0	0	0	0	3	2	65	52	5.98	0.15	5	304	5.56	4.26	132	204	22	23	42.4	5.2	444	21.1	4.31	139	2.18	3.99	2.2	1.23	1.81	0.95	4.28	13.72	3.105
0	482	1	38	134	83	51	100	1	1	31	0	0	0	0	0	1	1	58	57	6.03	0.22	10	50	7.55	4.63	142	255	65	31	41.6	9.28	705	26.6	4.24	141	2.26	5.24	3.85	0.86	2.9	1.48	4.27	12.12	2.127
0	483	2	28	121	68	53	85	1	1	21	0	0	0	0	0	1	1	69	50	6.08	0.15	5	74	4.81	3.54	113	207	15	15	45.8	4.4	220	24.7	3.71	140	2.27	4.45	1.17	1.52	1.86	1.07	4.38	13.3	2.419
0	484	1	41	150	78	72	102	2	2	25	1	0	1	0	0	1	1	60	51	10.32	0.22	5	50	9.18	5.4	162	209	23	17	44.2	6.5	286	24.3	4.13	141	2.42	6.03	2.13	1.25	3.35	1.43	5.38	11.59	0.744
0	485	2	65	163	80	83	107	3	1	22	0	0	0	0	0	1	1	65	49	4.79	0.2	10	68	5.49	3.89	121	180	9	20	43.8	6	263	21.7	4.41	142	2.3	4.97	1.04	1.42	2.58	0.97	4.5	11.79	5.573
0	486	1	51	124	96	28	105	1	1	31	0	1	1	1	0	2	2	67	53	7.55	0.18	5	66	7.91	5.45	166	166	12	16	49.4	6.7	416	20.9	3.99	138	2.43	4.94	2.31	1.23	2.59	1.12	5.68	12.31	1.932
0	487	2	58	132	80	52	97	1	2	23	0	0	1	0	0	1	1	82	48	6.72	0.29	5	50	5.09	3.5	106	213	11	17	45.6	7	215	23.5	3.94	145	2.26	3.62	1.04	1.1	1.71	0.81	4.45	11.07	6.87
0	488	1	51	127	109	18	115	1	1	23	0	1	0	0	0	1	1	66	52	7.45	0.17	5	50	3.7	4.78	152	166	46	28	44.4	5.44	488	28.3	3.61	141	2.15	4.02	1.67	1.03	2.05	0.94	5.05	10.68	1.993
0	489	2	64	128	78	50	94	1	1	24	0	0	1	0	0	3	1	69	49	4.71	0.22	5	50	5.31	4.15	131	191	9	17	43.9	6.4	359	23	4.27	138	2.37	4.49	1.78	0.94	2.44	1.1	4.8	10.46	1.167
0	490	2	51	149	89	60	109	1	1	31	0	0	1	0	0	3	1	61	46	6.78	0.33	5	50	6.7	4.83	145	179	22	32	44.4	7.6	227	23	4.13	140	2.49	4.58	1.6	1.36	2.21	1.01	4.38	12.5	0.847
0	491	2	43	134	86	48	102	1	2	22	1	1	0	0	0	3	1	70	50	4.73	0.22	5	206	5.35	3.9	123	242	10	17	43.5	6.1	288	23.6	4.06	142	2.39	4.3	2.41	1.6	1.78	0.83	5.38	10.55	3.547
0	492	1	54	141	97	44	111	1	1	20	0	0	1	0	0	1	1	78	53	3.53	0.25	5	50	4.34	4.47	136	209	10	23	45.7	3.7	391	22.7	3.99	140	2.33	4.54	1.12	1.42	2.12	1	5.31	13.09	3.261
0	493	2	56	128	71	57	90	1	1	24	0	0	1	0	0	3	1	61	47	6.47	0.24	5	115	4.1	3.71	117	103	14	13	43	4.2	282	25.6	4.05	144	2.41	4.61	2.42	0.92	2.44	1.25	4.59	13.56	1.294
0	494	2	59	143	94	49	110	1	1	27	0	1	0	0	0	1	1	66	50	6.6	0.22	5	185	6.48	4.55	135	227	32	28	46.4	6.3	289	24.3	3.88	143	2.36	4.43	2.07	1.35	2.08	1	4.83	11.8	3.482
0	495	1	49	119	87	32	97	1	1	22	1	1	1	1	0	3	1	72	48	5.71	0.17	5	50	7.34	4.94	146	223	12	15	44	7.1	323	23.1	4.04	141	2.44	3.08	1.88	0.89	1.47	0.72	4.76	12.89	2.044
0	496	2	51	128	64	64	85	1	2	21	0	0	0	0	0	2	2	66	49	5.13	0.17	5	50	6.58	4.58	138	182	17	25	48.2	6.3	298	24.9	4.19	141	2.48	4.96	1.46	1.34	2.61	1.01	4.9	9.76	1.628
0	497	1	55	156	101	55	119	1	1	29	1	1	1	1	1	2	1	71	52	9.95	0.17	5	50	7.89	4.15	137	130	55	57	41.9	4.8	418	21.9	3.06	141	2.26	3.9	8.78	0.82	1.51	1.57	4.41	9.12	3.515
0	498	1	51	162	94	68	116	1	2	30	0	0	1	0	0	1	1	68	79	5.37	0.24	5	88	8.97	4.82	153	161	40	27	50.2	8.3	463	25.2	3.8	144	2.52	3.28	1.25	0.95	1.5	0.83	4.78	10.34	1.951
0	499	1	31	124	76	48	92	1	2	31	0	0	0	0	0	1	2	72	55	6.09	0.14	5	50	7.45	4.79	144	332	59	35	45.3	4.6	348	23.3	4.27	139	2.4	3.66	2.22	0.92	1.79	0.95	5.23	13.33	2.505
0	500	2	65	123	60	63	84	1	1	20	0	0	1	0	0	1	1	67	50	5.8	0.34	5.2	170	7.23	3.67	110	232	8	25	44.1	7.6	314	22.6	3.73	128	2.26	5.81	1.6	1.38	3.13	1.3	4.26	18.03	2.649
0	501	1	63	150	86	64	107	1	2	23	1	1	1	0	0	1	1	73	52	6.07	0.28	5	101	5.75	5.02	160	157	21	23	44.3	3.7	372	22.8	4.04	142	2.3	5.07	2.98	0.89	2.74	1.44	4.83	13.76	1.65
0	502	2	50	160	98	62	118	1	1	26	0	0	0	0	0	3	1	63	50	5.42	0.62	5	50	7.98	4.11	104	326	14	19	48.2	3.9	259	23.4	3.39	142	2.6	4.01	1.01	1	2.07	0.94	5.06	14.64	2.33
0	503	2	64	107	74	33	85	1	1	28	0	0	1	0	1	1	1	65	49	5.68	0.3	10	50	7.93	4.4	135	223	16	18	43.2	6.8	36.3	21.3	4.12	140	2.33	3.52	1.97	1.07	1.64	0.81	4.39	10.53	3.874
0	504	1	60	178	95	83	122	1	1	25	0	0	1	0	0	1	1	52	52	6.2	0.67	10	1603	6.26	4.01	120	186	36	48	38.1	7.13	464	24.5	3.8	140	2.03	3.78	1.17	0.89	1.7	0.89	6.45	14.06	7.898
0	505	1	49	106	59	47	74	1	1	22	1	0	0	0	0	1	1	65	48	6.19	0.58	5.9	50	6.81	4.62	130	236	233	42	41.6	5.5	397	24.4	3.87	140	2.22	5.17	1.34	1.23	2.71	1.23	4.59	13.18	1.198
0	506	1	50	120	76	44	90	1	1	24	1	0	1	1	0	2	1	75	50	7.65	0.18	5	50	6.48	4.6	139	177	9	12	42.6	5.9	356	27.3	4.48	143	2.29	4	1.05	0.97	2.07	0.96	4.83	11.82	4.493
0	507	1	59	169	64	105	139	1	1	27	0	0	1	0	0	1	1	57	54	7.54	0.23	5	50	3.81	4.34	132	225	16	15	39.4	6.3	320	23.7	3.71	140	2.19	3.46	1.97	0.9	1.64	0.92	4.66	10.61	3.182
0	508	2	56	122	78	44	92	1	1	25	0	0	0	0	0	1	1	60	50	4.56	0.19	5	50	5.47	3.73	108	174	15	15	37.1	6.28	218	27.5	3.76	144	2.1	5.29	1.15	1.55	2.81	1.03	4.73	14.01	2.783
0	509	1	63	157	106	51	123	1	1	24	0	1	1	0	0	3	1	68	51	5.21	0.31	5	51	7.04	5.8	171	226	26	34	43.7	4.9	271	21.7	4.12	142	2.44	4.38	1.61	1.19	2.23	0.96	5.26	15.84	2.622
0	510	1	59	128	84	44	98	1	2	28	0	0	1	0	0	2	1	66	56	5.85	0.2	5	50	6.38	5.01	151	150	23	23	46.9	5	257	26.6	3.91	142	2.38	3.02	2.03	0.96	1.28	0.78	4.9	15.69	0.765
0	511	2	64	97	58	39	71	1	1	22	0	0	0	0	0	3	1	73	47	4.16	0.26	5	79	5.03	4.26	128	173	11	24	44.1	6.5	191	27	3.79	142	2.24	6.06	1.02	1.53	3.2	1.33	4.89	12.54	3.301
0	512	2	64	122	80	42	94	1	1	26	0	0	1	0	0	1	1	49	55	5.79	0.35	5	458	4.21	3.67	113	189	9	17	42	6.4	111	23.8	4.2	144	2.28	4.54	1.13	1.55	1.99	1	5.05	13.25	2.075
0	513	1	51	145	117	28	126	1	1	28	1	0	1	0	1	1	1	22	76	9.27	0.83	5	5081	6.5	4.46	138	160	31	27	42.2	9.8	425	21.9	3.94	144	2.13	4.75	1.47	1.19	2.49	1.07	5.19	15.61	3.543
0	514	1	49	157	98	59	117	1	2	22	1	1	1	0	0	1	2	73	50	7.01	0.73	5	51	8.43	4.5	135	302	20	15	43.9	6.03	320	29	4.1	142	2.24	3.89	0.97	1.21	1.83	0.85	5.42	13.15	2.363
0	515	2	55	165	89	76	114	1	1	23	0	0	1	0	0	1	1	64	48	6.55	0.23	5	50	6.53	4.23	126	266	44	36	44.9	5.4	321	24.5	3.37	140	2.47	3.59	1.65	0.86	1.72	1	4.63	12.71	3.216
0	516	1	65	116	75	41	88	1	1	27	0	0	0	0	0	1	1	60	53	7.52	0.91	10	619	6.21	4.12	120	189	21	18	42.5	10.6	340	26	3.6	147	2.19	2.9	1.11	0.77	1.25	0.88	4.5	13.34	2.256
0	517	2	58	135	84	51	101	1	1	27	0	0	0	0	0	1	1	69	49	5.68	0.4	5	123	4.07	4.32	128	224	8	16	43.8	6.39	268	27	3.93	140	2.23	5.67	0.87	1.17	3.16	1.34	3.89	9.36	2.095
0	518	1	50	140	97	43	111	1	1	27	0	1	0	1	0	1	1	44	64	6.25	0.29	5	1398	5.53	4.85	150	194	42	43	44.7	7.2	407	24	4.46	142	2.3	5.35	1.57	0.98	2.94	1.43	4.31	12.05	2.291
0	519	2	57	145	84	61	104	1	2	24	0	0	1	0	0	1	1	63	52	5.39	0.36	5	55	5.77	4.45	129	236	8	15	47.8	5.1	219	26.6	4.22	142	2.33	5.21	3.79	1.12	2.49	1.6	4.98	10.15	2.336
0	520	1	59	147	100	47	115	1	2	25	0	1	1	0	0	1	3	71	59	7.37	0.4	5	50	5.69	4.73	154	203	16	19	43.3	4.8	339	23.4	3.64	143	2.22	5.14	2.57	1.03	2.72	1.39	4.76	10.99	1.56
0	521	1	58	145	95	50	111	1	2	29	1	0	1	0	0	4	3	71	50	7.8	0.19	5	50	6.3	5.43	161	256	43	31	46.7	5.3	423	22.4	4.2	140	2.34	5.44	2.3	1.07	2.95	1.42	4.42	11.03	2.633
0	522	1	59	122	74	48	90	1	2	22	1	1	0	0	0	1	1	68	49	6.37	0.21	24.3	50	9.94	4.87	152	320	13	18	38.6	6.4	264	27	4.45	140	2.29	5.5	0.77	0.93	3	1.57	4.53	12.73	2.21
0	523	2	63	116	76	40	89	1	2	24	0	0	1	0	0	2	1	69	47	5.56	0.41	5	99	6.15	4.55	131	234	12	20	47.7	7.7	324	22.2	4.3	143	2.43	7.39	1.71	1.38	4.01	2	3.69	11	2.561
0	524	1	26	121	81	40	94	1	2	24	1	1	0	0	0	1	3	65	52	5.38	0.42	10	338	5.27	4.68	141	176	78	82	42.5	5.59	428	24.6	4.12	141	2.21	4.78	1.88	0.68	2.64	1.46	4.04	13.44	1.132
0	525	1	53	138	90	48	106	1	1	26	0	1	1	1	0	3	2	69	49	15.81	0.37	5	83	8.74	5.58	157	236	24	19	48.7	5.3	237	22.6	3.83	137	2.41	4.36	1.53	1.09	2.04	1.23	4.35	10.3	2.857
0	526	1	55	119	70	49	86	1	1	20	1	1	0	0	0	1	1	70	49	6.75	0.02	5	189	5.17	4.01	124	173	22	18	39.2	5.13	310	28.5	4.12	144	2.16	4.78	1.84	1.5	2.08	1.2	3.58	10.99	0.954
0	527	1	63	123	79	44	93	1	2	20	1	0	0	0	0	1	2	64	43	7.67	0.54	5	509	6.37	3.3	105	221	8	15	39.3	5.8	429	25.9	4.01	142	2.24	2.6	0.52	0.62	1.07	0.91	4.02	11.12	1.571
0	528	2	61	102	62	40	75	1	2	30	0	0	1	0	0	2	1	70	50	6.62	0.36	5	50	3.56	3.63	110	115	33	41	39.7	3.6	250	23.5	3.52	142	2.15	3.54	1.11	0.94	1.75	0.85	3.89	8.18	2.159
0	529	1	51	154	101	53	118	1	1	31	0	0	1	0	0	1	1	64	54	4.93	0.16	5	5526	4.6	3.61	112	124	7	13	45.6	29.9	523	18.9	5.07	142	2.14	4.46	1.67	1.34	1.95	1.17	3.29	8.62	2.313
0	530	1	43	105	88	17	93	1	1	24	0	0	0	0	0	1	1	36	89	5.48	0.32	7.8	7450	5.35	4.09	122	179	37	43	41.6	7.9	337	24	3.91	143	2.22	4.13	1.12	1	2.02	1.11	3.94	13.07	2.013
0	531	1	32	129	83	46	98	1	2	23	1	0	0	0	0	2	3	63	52	4.8	0.35	5	50	5.23	4.34	132	205	54	24	45.5	7.54	256	29.2	3.89	140	2.3	3.8	0.89	1.16	1.84	0.8	4.82	10.79	1.875
0	532	2	57	142	93	49	109	1	1	24	0	0	0	0	0	3	1	65	49	5.95	0.56	5	50	4.48	4.3	136	135	21	18	41	5.73	275	26.1	4.64	143	2.23	4.53	0.81	1.28	2.35	0.9	4.49	11.55	1.185
0	533	1	44	143	95	48	111	1	1	28	1	0	1	1	1	3	1	56	59	6.74	0.26	10	427	5.09	3.98	121	85	12	15	41.4	11.4	529	23.4	4.37	141	2.24	4.75	1.21	1.09	2.55	1.11	4.16	11.24	1.422
0	534	1	34	131	82	49	98	1	1	25	1	1	0	0	0	3	2	61	51	6.2	0.34	5	50	7.07	4.63	151	150	9	5	42.6	5	391	22.1	4	139	2.24	3.82	1.51	0.8	1.95	1.07	4.92	10.19	1.187
0	535	2	46	121	74	47	89	1	1	25	0	0	0	0	0	3	1	62	49	6.92	0.18	5	50	9.83	4.11	99	394	7	9	42.7	5.9	237	21.6	3.78	139	2.32	4.28	2.54	0.95	2.14	1.19	3.77	9.44	1.288
0	536	1	53	121	68	53	85	1	1	24	0	0	1	0	0	1	1	71	54	4.28	0.18	10	50	5.33	3.86	121	179	12	11	37.6	4.96	307	25.8	3.94	143	2.01	2.28	1.43	0.94	0.78	0.56	4	12.19	3.799
0	537	1	56	151	87	64	108	1	1	28	0	0	0	0	0	1	2	74	54	4.95	0.18	10	57	5.58	4.56	134	209	18	15	38.7	5.6	256	22.9	4.65	143	2.25	4.42	0.88	1.26	2.15	1.01	4.94	10.12	1.381
0	538	2	55	149	81	68	103	1	1	27	0	0	1	1	0	1	1	65	52	17.84	0.2	5	50	9.9	4.77	136	194	14	9	38.9	7.7	248	23.8	3.39	137	2.15	4.16	2.48	1.19	1.85	1.12	4.97	15.91	4.9
0	539	2	64	126	72	54	90	1	2	23	0	0	0	0	0	2	2	79	47	5.37	0.23	5	50	5.4	4.16	126	140	11	18	42.4	5.2	243	21.6	3.88	140	2.2	7.51	1.18	1.7	4.1	1.71	4.35	12.4	3.343
0	540	1	51	152	103	49	119	1	2	23	1	0	1	0	0	1	3	70	50	7.21	0.24	5	50	7.85	4.82	147	242	28	18	44.1	6	235	22.3	4.18	138	2.32	5.92	2.65	1.05	3.36	1.61	4.7	11.56	2.796
0	541	1	53	113	76	37	88	1	2	25	1	1	1	1	0	1	2	61	49	13.24	0.21	5	50	5.73	4.67	152	166	15	15	48.7	7	333	23.6	3.84	138	2.45	3.92	2.2	0.97	1.98	0.97	4.53	13.97	1.337
0	542	2	51	135	80	55	98	1	1	23	0	0	0	0	0	1	2	69	49	7.83	0.45	5	50	5.89	4.17	85	289	49	37	43.4	3.7	169	21.3	3.84	139	2.13	4.46	2.53	0.88	2.3	1.28	4.92	9.73	5.067
0	543	2	49	113	64	49	80	1	1	20	0	0	0	0	0	3	1	70	48	5.6	0.26	8.2	50	3.95	4.13	123	199	11	13	44.3	6.7	132	25.7	3.92	142	2.34	3.57	1.4	1.12	1.58	0.87	4.32	12.62	2.293
0	544	1	62	146	83	63	104	1	2	23	1	1	0	1	0	2	2	68	51	6.92	0.26	5	50	6.67	4.44	136	238	19	15	44.1	4.2	413	24	4.08	142	2.45	4.04	1.02	0.99	2.07	0.98	3.98	12.67	2.817
0	545	2	56	119	88	31	98	1	1	25	0	0	0	0	0	3	1	62	48	4.6	0.25	10	77	3.03	3.95	122	258	15	16	44.6	4	341	22.2	4.63	142	2.31	6.23	1.65	1.51	3.29	1.43	4.43	10.6	5.711
0	546	1	47	112	78	34	89	1	2	31	0	0	1	0	0	2	3	71	48	5.25	0.25	5	50	6.08	4.86	147	175	18	15	46.3	5.8	442	23.6	4.18	143	2.22	3.04	1.28	0.82	1.39	0.83	4.6	10.63	4.069
0	547	2	65	152	86	66	108	1	2	35	0	0	1	0	0	1	1	66	60	9.22	0.37	5	127	7.61	3.99	122	240	14	14	40.3	5.9	378	26.7	3.69	142	2.2	3.79	0.94	1.2	1.71	0.88	4.54	11.31	1.844
0	548	1	61	125	85	40	98	1	2	29	0	1	1	0	0	2	2	62	62	6.02	0.35	5	50	7.47	4.57	139	180	23	17	44	7.4	341	25.2	4.26	141	2.28	2.16	1.04	0.76	0.76	0.64	4.55	12.15	3.55
0	549	2	50	106	76	30	86	1	1	18	0	1	0	0	0	3	1	66	48	5.22	0.28	5	587	3.99	4.45	105	139	9	13	40.7	5.54	227	27.2	4.34	140	2.21	5.14	0.95	1.39	2.57	1.18	4.7	9.59	0.051
0	550	2	59	124	85	39	98	1	1	24	0	0	1	0	0	3	1	74	46	6.31	0.3	5	50	6.16	4.26	118	110	20	19	48.1	6.1	354	26.1	3.5	142	2.44	4.61	3.11	0.96	2.34	1.31	5.28	12.46	2.999
0	551	1	54	155	88	67	110	1	2	25	0	1	1	0	0	2	2	61	59	5.83	0.26	5	50	6.74	4.84	140	244	14	15	44.6	7.1	309	21	4.17	140	2.29	4.8	1.25	1.12	2.5	1.18	5.3	15.62	2.143
0	552	1	61	97	62	35	73	1	1	27	0	0	0	0	0	3	1	60	57	6.65	0.25	5	50	7.75	4.99	150	241	44	30	42.1	8.97	456	25.2	3.88	143	2.26	6.22	6.59	1.07	3.13	2.02	5.06	11.86	2.746
0	553	1	49	128	93	35	104	1	1	30	0	0	0	0	0	3	1	65	51	5.72	0.13	5	50	6.91	4.71	143	356	26	19	43.1	5.6	213	25.1	3.98	142	2.39	3.59	1.2	1.01	1.62	0.96	5.04	10.45	5.238
